# Supplementary material for: Identification and phylogenetic analyses of VASt, an uncharacterized protein domain associated with lipid-binding domains in Eukaryotes
Source: BMC Bioinformatics. 2014 Jun 26;15:222. doi: 10.1186/1471-2105-15-222 (PMC4082322; doi:10.1186/1471-2105-15-222)
Supplement: Additional file 2 — Multiple alignment file in .FASTA format of AtVAD1 and its 12 closest homologs. [file 1471-2105-15-222-S2.zip]

Archive with 1 entries (1 files):
- 1866545001118858_add2.fasta
