# Supplementary material for: Identification and phylogenetic analyses of VASt, an uncharacterized protein domain associated with lipid-binding domains in Eukaryotes
Source: BMC Bioinformatics. 2014 Jun 26;15:222. doi: 10.1186/1471-2105-15-222 (PMC4082322; doi:10.1186/1471-2105-15-222)
Supplement: Additional file 2 — Multiple alignment file in .FASTA format of AtVAD1 and its 12 closest homologs. [file 1471-2105-15-222-S2.zip › 1866545001118858_add2.fasta]

>tr|D3G9M3|D3G9M3_SOYBN/256-447
WKWNEEDIDAPSILEAYTCVADSVFPIKVEDFFRYLFSDDALNFLESFRQKCGDKDFRCSSWHPQEKFGYAR
ELSFQHPIKIYLGAKFGGCHEVQKFRVYRNSHLVIETSQEVSDVPYADYFRVEGLWSVERDKDESKECCFLR
VYVNVAFSKKTIWKGKIIQSTIEECRDAYATWINMAHEMLKQKN-------LEKQ-
>tr|K7N211|K7N211_SOYBN/256-447
WKWNEEDIDAPSILEAYTCVADSVFPIKVEDFFRYLFSDDALNFLESFRQKCGDKDFRCSSWHPQEKFGYAR
ELSFQHPIKIYLGAKFGGCHEVQKFRVYRNSHLVIETSQEVSDVPYADYFRVEGLWSVERDKDESKECCFLR
VYVNVAFSKKTIWKGKIIQSTIEECRDAYATWINMAHEMLKQKN-------LEKQ-
>tr|I1LAF8|I1LAF8_SOYBN/259-450
WKWNEEDIDAPSILEAYTCVADSVFPMKVEDFFRYLFSDDALNFLESFRQKCGDKDFRCSPWHPQEKFGYAR
ELSFQHPIKIYLGAKFGGCHEVQKFRVYRNSHLVIETSQEVSDVPYADYFRVEGLWSVERDKDESKECCTLR
VYVNVAFSKKTIWKGKIIQSTIEECRDAYATWINMAHEMLKQKN-------LEKQ-
>tr|B9RCZ4|B9RCZ4_RICCO/273-463
--WNEEDAEPPEIRKSYTRVGETKFPIKVEEFFNFFFSDDASNFIESFHQRCGDKEFRCSLWQPQEKLGHTR
NVSFQHPIKIYFGAKFGSCQEKQKFQVYRNSHLVIETSQEINDVPYGDYFRVEGLWDVVKDADESNEGCLLQ
IYVDVAFSKKTVFKGKIVQSTLEECREAYATWINMAHELLKQKN-------LESRE
>tr|D7SLY9|D7SLY9_VITVI/265-457
LTWKQENSVAPKVPEYYSNVAEAKFPIKVEEFFTFFFSDDAVDFIESFHKRCGDKEFRCTSWSPHDKFGHAR
DKSFQHPIKLYFGAKFGSCREAQKFRVYKNSHLIIETSQEVNDVPYGDYFTVEGLWNVESDGDESNGGCILR
VYVNVAFSKKTMWKGKIVQSTVEECREAYAIWISLAHELLKQKN-------LEKQE
>tr|D7KP35|D7KP35_ARALL/257-449
FNWKPEDIDAPKLSSDFTKVAEAKFSIPVEEFFRLFFSDGAVNFVESFHKNCGDKEFRCTSWQPHEKLGHTR
NVSFQHPIKIYFGAKFGGCQESQKFRMYRDSHLVIETSQEISDVPYADYFTVEGVWDLKRDCRDSIEGCILD
VYVNVAFAKRTVWKGKIVQSTLEECREAYAHWIRMAHELLKQKK-------LENQE
>tr|F4HVW5|F4HVW5_ARATH/257-449
FNWKPEDTDAPKLSSDFTKVAEAKFSIPVEEFFRLFFSDGAVSFVESFHKNCGDKEFRCTSWQPHEKLGHTR
NVSFQHPIKIYFGAKFGGCQESQKFRMYRNSHLVIETSQEISDVPYADYFTVEGVWDLKRDCRDSVEGCILD
VYVNVAFSKRTVWKGKIVQSTLEECREAYAHWIRMAHELLKQKK-------LENQE
>tr|K4AYW4|K4AYW4_SOLLC/271-463
YGLKQEDSDAPRVPEGFTLVAEAKFPVTVEKFFELFISDAGVAFQESFRRNCGDKDFKCTQWRPHEEFGHTR
NLSFQHPIKIYLGPKFGGCHEFQKCRRYRNSHLVIESSQEISGVPFADYFRVEAFWDVERDGDGPEGGCIMK
VYLNLVFTKKTIFRGKIVQSTIDECRALYVKWIALARELLKQKK-------LEKEK
>tr|J3ML03|J3ML03_ORYBR/217-409
FILGPCDDDAPNVPEPFTLITESKFQAPVEVMFNMLLSDSAFGFVDDLHKRCGDKEFRCSPWHLDEQGGLVR
DVSFLHPIKIYLGAKFGTCQEVQKLRVYKNRHLMMQTSQQIGDAPYGDHFTVEGIWDFEQDSLDE-NSCYLR
VYINVAFSKKTIFRGKIDQSTKDECRDVFELWIKLGHDLLKQDT----SC--HSRG
>tr|B8B683|B8B683_ORYSI/257-449
FILGPFDDEAPNVPEPFALITESKFQVPVEVLFNMLLSDSSFGFLDDFHKKCGDKEFRCSPWRLDEQGGLIR
DVSFLHPIKIYLGAKFGSCQEVQKLRVYKNRHLMIQTSQQIGDAPYGDHFTVEGIWDVEQDSLDE-SSCYLR
VYINVAFSKKTIFRGKIDQSTKDECRDVFGLWVKLGHDLLKQDS----SC--HSRG
>tr|C5X970|C5X970_SORBI/264-454
FNLEPLDD-APSVPESYTMITESKFQVPVEVLFNFLLSDGAFGFVDDFHKKCGDKEFSCSKWRIDEQGGLVR
DVSFLHPIKIYLGAKFGTCQEVQKLRLYKNRRLMIQTSQSIGDAPYGDHFTVEGIWDVEQDSLDE-NCCDLR
IYINVAFSKKTIFRGKIEQSTKDECREVFSLWIKLGHDLLKQEY----D---RPKG
>tr|K3ZRJ5|K3ZRJ5_SETIT/263-454
FNFEPVDEAAPSVPESYTLITESKFQVPVEVLFNFLLSDGSFDFLDDFHKKCGDKDFSCSKWRSDEQGGLVR
DVSFLHPIKIYLGAKFGTCQEVQKLRVYKNRHLVIQTSQSIGDAPYGDHFTVEGIWDIEQDSLDG-NCCFLR
IYLNVAFSKKTIFRGKIEQSTKDECREVFGLWIKLGHDLLKQEN----N---RPKD
>tr|I1GUB6|I1GUB6_BRADI/261-454
FSSEPFDDDAPNVPESYTLITESKFQVPVEVLFDVLFSDGAFGFLDDLHKKCGDKEFRCSKWRLDEQ-GLAR
DVSFLHPIKIYLGAKFGTCQEVQKLRLYKNRHIVIRTSQEIGDAPYGDHFIVEGIWDVEQDSLDG-NSCYLR
VYINVAFSKKTIFRGKIEQSTKDECREVFSLWIKLGHDYLKQDN----SSRLKDAE
>tr|M0RUN1|M0RUN1_MUSAM/248-446
FSWTIEDIDAPKVPEHFAIVAESKFPLLVEDFFSLFVSDRAADFLKDFHTRCGDKDFQCTSWHRHEQFGYTR
NVSFLHPVKVYLGAKFGNCQEVQKFHVFRNSHLVIETSQQIDNVPYGDYFQVEGIWDVEQASKGE-NSCTVK
VYSNVAFSKKTMFKGKIEQSTREESKEVYATWISIAHETLKEKNIGQSKAGLAEQD
