# Supplementary material for: Identification and phylogenetic analyses of VASt, an uncharacterized protein domain associated with lipid-binding domains in Eukaryotes
Source: BMC Bioinformatics. 2014 Jun 26;15:222. doi: 10.1186/1471-2105-15-222 (PMC4082322; doi:10.1186/1471-2105-15-222)
Supplement: Additional file 3 — Table of the 452 proteins retrieved from Uniprot after HMM search using the model built from 14 VAD1 homologs as bait. [file 1471-2105-15-222-S3.txt]

Target	Description	Species	E-value
B9FU30_ORYSJ	Putative uncharacterized protein	Oryza sativa subsp. japonica	1.3e-84
Q66VB0_ORYSJ	No pollen	Oryza sativa Japonica Group	1.5e-84
Q5Z6I4_ORYSJ	Os06g0297800 protein	Oryza sativa Japonica Group	2.0e-84
D0NKW7_PHYIT	Putative uncharacterized protein	Phytophthora infestans (strain T30-4)	1.6e-82
C5Z5Q4_SORBI	Putative uncharacterized protein Sb10g023780	Sorghum bicolor (Sorghum) (Sorghum vulgare)	2.4e-82
C5YJC5_SORBI	Putative uncharacterized protein Sb07g028720	Sorghum bicolor (Sorghum) (Sorghum vulgare)	3.2e-82
M0T3U9_MUSAM	Uncharacterized protein	Musa acuminata subsp. malaccensis	5.3e-82
Q22US2_TETTS	Putative uncharacterized protein	Tetrahymena thermophila SB210	6.9e-82
I1GYX8_BRADI	Uncharacterized protein	Brachypodium distachyon (Purple false brome) (Trachynia distachya)	8.8e-82
H3GFW9_PHYRM	Uncharacterized protein	Phytophthora ramorum	9.4e-82
B9IEY4_POPTR	C2 domain-containing family protein	Populus trichocarpa	2.3e-81
I1KCB6_SOYBN	Uncharacterized protein	Glycine max	6.4e-81
C5Z915_SORBI	Putative uncharacterized protein Sb10g010850	Sorghum bicolor (Sorghum) (Sorghum vulgare)	2.9e-80
B9G1J5_ORYSJ	Putative uncharacterized protein	Oryza sativa subsp. japonica	8.6e-80
Q6Z8U1_ORYSJ	C2 domain/GRAM domain-containing protein-like	Oryza sativa Japonica Group	8.9e-80
C2GR1_ARATH	C2 and GRAM domain-containing protein At1g03370	Arabidopsis thaliana	6.7e-79
B9FSV2_ORYSJ	Putative uncharacterized protein	Oryza sativa subsp. japonica	9.3e-79
M1BJE9_SOLTU	Uncharacterized protein	Solanum tuberosum (Potato)	1.1e-78
I1L056_SOYBN	Uncharacterized protein	Glycine max	1.9e-78
K4BK82_SOLLC	Uncharacterized protein	Solanum lycopersicum	2.2e-78
K7KL01_SOYBN	Uncharacterized protein	Glycine max	3.2e-78
I1JXB5_SOYBN	Uncharacterized protein	Glycine max	3.2e-78
B9N3U8_POPTR	C2 domain-containing family protein	Populus trichocarpa	4.7e-78
I1I862_BRADI	Uncharacterized protein	Brachypodium distachyon (Purple false brome) (Trachynia distachya)	6.3e-78
K7MAX6_SOYBN	Uncharacterized protein	Glycine max	1.2e-76
I1GXG1_BRADI	Uncharacterized protein	Brachypodium distachyon (Purple false brome) (Trachynia distachya)	1.4e-76
B9HC14_POPTR	C2 domain-containing family protein	Populus trichocarpa	2.9e-76
M1BQY8_SOLTU	Uncharacterized protein	Solanum tuberosum (Potato)	5.6e-76
I1IYU3_BRADI	Uncharacterized protein	Brachypodium distachyon (Purple false brome) (Trachynia distachya)	9.9e-76
C5XXK2_SORBI	Putative uncharacterized protein Sb04g006820	Sorghum bicolor (Sorghum) (Sorghum vulgare)	1.1e-75
A9TQ08_PHYPA	Uncharacterized protein	Physcomitrella patens	1.4e-75
F6GSH3_VITVI	Putative uncharacterized protein	Vitis vinifera	2.5e-75
K4BQ19_SOLLC	Uncharacterized protein	Solanum lycopersicum	1.6e-74
D7T5F5_VITVI	Putative uncharacterized protein	Vitis vinifera	1.6e-74
I1KNM4_SOYBN	Uncharacterized protein	Glycine max	2.1e-74
I1HYG2_BRADI	Uncharacterized protein	Brachypodium distachyon (Purple false brome) (Trachynia distachya)	3.2e-74
K7KVN8_SOYBN	Uncharacterized protein	Glycine max	1.0e-73
C2GR2_ARATH	C2 and GRAM domain-containing protein At5g50170	Arabidopsis thaliana	2.3e-73
B9F3V9_ORYSJ	Putative uncharacterized protein	Oryza sativa subsp. japonica	2.0e-72
Q6Z7A3_ORYSJ	Os02g0199800 protein	Oryza sativa Japonica Group	2.2e-72
C5YAP9_SORBI	Putative uncharacterized protein Sb06g020045 (Fragment)	Sorghum bicolor (Sorghum) (Sorghum vulgare)	1.6e-71
A9SDA2_PHYPA	Predicted protein	Physcomitrella patens	1.3e-69
A9TQF1_PHYPA	Predicted protein	Physcomitrella patens	7.4e-69
A9T0E3_PHYPA	Predicted protein (Fragment)	Physcomitrella patens	8.9e-69
Q7XKT6_ORYSJ	OSJNBa0022H21.21 protein	Oryza sativa Japonica Group	6.4e-68
A3AUU6_ORYSJ	Putative uncharacterized protein	Oryza sativa subsp. japonica	6.5e-68
I1LAF9_SOYBN	Uncharacterized protein	Glycine max	4.1e-63
I1LAF8_SOYBN	Uncharacterized protein	Glycine max	4.1e-63
YSP2_YEAST	GRAM domain-containing protein YSP2	Saccharomyces cerevisiae (strain YJM789) (Baker's yeast)	1.2e-62
D3G9M3_SOYBN	Uncharacterized protein	Glycine max	2.4e-62
K7N211_SOYBN	Uncharacterized protein	Glycine max	2.4e-62
A9RSX7_PHYPA	Predicted protein	Physcomitrella patens	1.1e-61
I1MQW5_SOYBN	Uncharacterized protein	Glycine max	3.6e-61
Q759H0_ASHGO	ADR294Cp	Ashbya gossypii (strain ATCC 10895 / CBS 109.51 / FGSC 9923 / NRRL Y-1056) (Yeast) (Eremothecium gossypii)	4.3e-61
U5FJL1_POPTR	Uncharacterized protein	Populus trichocarpa	4.1e-60
D7SLY9_VITVI	Putative uncharacterized protein	Vitis vinifera	1.5e-59
K4CJ48_SOLLC	Uncharacterized protein	Solanum lycopersicum	6.6e-59
M0RUN1_MUSAM	Uncharacterized protein	Musa acuminata subsp. malaccensis	6.6e-59
M0RT45_MUSAM	Uncharacterized protein	Musa acuminata subsp. malaccensis	5.7e-58
F4HVW5_ARATH	Protein Vascular Associated Death1	Arabidopsis thaliana	1.1e-57
YHO0_YEAST	Uncharacterized protein YHR080C	Saccharomyces cerevisiae (strain ATCC 204508 / S288c) (Baker's yeast)	1.4e-57
M1B652_SOLTU	Uncharacterized protein	Solanum tuberosum (Potato)	2.2e-57
I1JEZ9_SOYBN	Uncharacterized protein	Glycine max	3.5e-57
K7K883_SOYBN	Uncharacterized protein	Glycine max	3.6e-57
K7K882_SOYBN	Uncharacterized protein	Glycine max	3.9e-57
K7K881_SOYBN	Uncharacterized protein	Glycine max	3.9e-57
K7L2X5_SOYBN	Uncharacterized protein	Glycine max	5.2e-57
M0TAU7_MUSAM	Uncharacterized protein	Musa acuminata subsp. malaccensis	4.7e-56
B9G4K6_ORYSJ	Putative uncharacterized protein	Oryza sativa subsp. japonica	6.9e-55
Q69MT7_ORYSJ	C2 domain-containing protein-like	Oryza sativa Japonica Group	7.0e-55
H9G9K2_ANOCA	Uncharacterized protein	Anolis carolinensis	9.5e-55
F1NYU8_CHICK	Uncharacterized protein	Gallus gallus	1.1e-54
I3JD21_ORENI	Uncharacterized protein (Fragment)	Oreochromis niloticus (Nile tilapia) (Tilapia nilotica)	1.2e-54
I3JD20_ORENI	Uncharacterized protein	Oreochromis niloticus (Nile tilapia) (Tilapia nilotica)	1.3e-54
C5X5F0_SORBI	Putative uncharacterized protein Sb02g029920	Sorghum bicolor (Sorghum) (Sorghum vulgare)	1.9e-54
K4C629_SOLLC	Uncharacterized protein	Solanum lycopersicum	2.1e-54
K4AYW4_SOLLC	Uncharacterized protein	Solanum lycopersicum	2.1e-54
B9N5Y8_POPTR	C2 domain-containing family protein	Populus trichocarpa	2.2e-54
G1MSR5_MELGA	Uncharacterized protein (Fragment)	Meleagris gallopavo (Common turkey)	2.3e-54
H0YQF4_TAEGU	Uncharacterized protein (Fragment)	Taeniopygia guttata	4.3e-54
E7F236_DANRE	Uncharacterized protein	Danio rerio	4.8e-54
H3A224_LATCH	Uncharacterized protein (Fragment)	Latimeria chalumnae	7.4e-54
I1IRW1_BRADI	Uncharacterized protein	Brachypodium distachyon (Purple false brome) (Trachynia distachya)	7.8e-54
E7F9Y2_DANRE	Uncharacterized protein	Danio rerio	8.7e-54
F6HAX4_VITVI	Putative uncharacterized protein	Vitis vinifera	1.1e-53
G3UGC4_LOXAF	Uncharacterized protein (Fragment)	Loxodonta africana (African elephant)	1.2e-53
G3TZX7_LOXAF	Uncharacterized protein (Fragment)	Loxodonta africana (African elephant)	1.2e-53
G3SLK4_LOXAF	Uncharacterized protein (Fragment)	Loxodonta africana (African elephant)	1.2e-53
I3MRK4_SPETR	Uncharacterized protein	Spermophilus tridecemlineatus (Thirteen-lined ground squirrel) (Ictidomys tridecemlineatus)	1.5e-53
F6Y3Z5_MACMU	Uncharacterized protein (Fragment)	Macaca mulatta (Rhesus macaque)	1.5e-53
GRM1B_HUMAN	Isoform 3 of GRAM domain-containing protein 1B	Homo sapiens	1.6e-53
F7BFL8_MOUSE	GRAM domain-containing protein 1B (Fragment)	Mus musculus (Mouse)	1.6e-53
G3UKR1_LOXAF	Uncharacterized protein	Loxodonta africana (African elephant)	1.7e-53
F6QKA7_ORNAN	Uncharacterized protein	Ornithorhynchus anatinus	1.7e-53
F1PDF7_CANFA	Uncharacterized protein	Canis familiaris (Dog) (Canis lupus familiaris)	2.1e-53
H2NG17_PONAB	Uncharacterized protein (Fragment)	Pongo abelii (Sumatran orangutan) (Pongo pygmaeus abelii)	2.2e-53
F7CE81_HORSE	Uncharacterized protein (Fragment)	Equus caballus (Horse)	2.3e-53
F1S9P9_PIG	Uncharacterized protein (Fragment)	Sus scrofa (Pig)	2.4e-53
F1PDF6_CANFA	Uncharacterized protein (Fragment)	Canis familiaris (Dog) (Canis lupus familiaris)	2.4e-53
I3LKN9_PIG	Uncharacterized protein (Fragment)	Sus scrofa (Pig)	2.4e-53
M3WWM4_FELCA	Uncharacterized protein (Fragment)	Felis catus (Cat) (Felis silvestris catus)	2.6e-53
M3WPV3_FELCA	Uncharacterized protein (Fragment)	Felis catus (Cat) (Felis silvestris catus)	2.6e-53
G2HFN7_PANTR	GRAMD1B protein	Pan troglodytes (Chimpanzee)	2.9e-53
M3ZB13_NOMLE	Uncharacterized protein	Nomascus leucogenys (Northern white-cheeked gibbon) (Hylobates leucogenys)	2.9e-53
M3W1Z8_FELCA	Uncharacterized protein (Fragment)	Felis catus (Cat) (Felis silvestris catus)	2.9e-53
GRM1B_HUMAN	Isoform 2 of GRAM domain-containing protein 1B	Homo sapiens	3.0e-53
B7Z4N9_HUMAN	cDNA FLJ54653	Homo sapiens (Human)	3.1e-53
F1MPQ7_BOVIN	Uncharacterized protein	Bos taurus (Bovine)	3.1e-53
U3EPM5_CALJA	GRAM domain-containing protein 1B	Callithrix jacchus	3.2e-53
H9FXM1_MACMU	GRAM domain-containing protein 1B	Macaca mulatta (Rhesus macaque)	3.2e-53
GRM1B_MOUSE	Isoform 2 of GRAM domain-containing protein 1B	Mus musculus	3.2e-53
GRM1B_HUMAN	GRAM domain-containing protein 1B	Homo sapiens	3.3e-53
G3QXG9_GORGO	Uncharacterized protein (Fragment)	Gorilla gorilla gorilla	3.3e-53
H9FXM0_MACMU	GRAM domain-containing protein 1B	Macaca mulatta (Rhesus macaque)	3.3e-53
U3BRI6_CALJA	GRAM domain-containing protein 1B	Callithrix jacchus	3.3e-53
J3KNL5_HUMAN	GRAM domain-containing protein 1B	Homo sapiens (Human)	3.3e-53
F6RWI3_MACMU	Uncharacterized protein	Macaca mulatta (Rhesus macaque)	3.3e-53
G3S6U8_GORGO	Uncharacterized protein	Gorilla gorilla gorilla	3.3e-53
G1R770_NOMLE	Uncharacterized protein	Nomascus leucogenys (Northern white-cheeked gibbon) (Hylobates leucogenys)	3.3e-53
H2Q502_PANTR	Uncharacterized protein	Pan troglodytes (Chimpanzee)	3.3e-53
B3KXJ5_HUMAN	cDNA FLJ45549 fis, clone BRTHA2036295	Homo sapiens (Human)	3.3e-53
E7EPH8_HUMAN	GRAM domain-containing protein 1B	Homo sapiens (Human)	3.3e-53
G7NCM7_MACMU	Putative uncharacterized protein	Macaca mulatta (Rhesus macaque)	3.3e-53
U3FPV4_CALJA	GRAM domain-containing protein 1B	Callithrix jacchus	3.3e-53
GRM1B_MOUSE	Isoform 3 of GRAM domain-containing protein 1B	Mus musculus	3.5e-53
GRM1B_MOUSE	GRAM domain-containing protein 1B	Mus musculus	3.6e-53
D3YWR0_MOUSE	GRAM domain-containing protein 1B	Mus musculus (Mouse)	3.8e-53
G3W9H3_SARHA	Uncharacterized protein	Sarcophilus harrisii (Tasmanian devil) (Sarcophilus laniarius)	3.8e-53
G3W9H4_SARHA	Uncharacterized protein (Fragment)	Sarcophilus harrisii (Tasmanian devil) (Sarcophilus laniarius)	3.8e-53
M3XHK2_LATCH	Uncharacterized protein	Latimeria chalumnae	4.2e-53
G1LPF6_AILME	Uncharacterized protein (Fragment)	Ailuropoda melanoleuca (Giant panda)	4.8e-53
GRM1B_MOUSE	Isoform 4 of GRAM domain-containing protein 1B	Mus musculus	4.8e-53
D2GYC1_AILME	Putative uncharacterized protein (Fragment)	Ailuropoda melanoleuca (Giant panda)	4.8e-53
G1LPF2_AILME	Uncharacterized protein	Ailuropoda melanoleuca (Giant panda)	4.9e-53
H0VRI2_CAVPO	Uncharacterized protein (Fragment)	Cavia porcellus (Guinea pig)	5.1e-53
F7B7X6_XENTR	Uncharacterized protein (Fragment)	Xenopus (Silurana) tropicalis	6.6e-53
H0XBJ4_OTOGA	Uncharacterized protein	Otolemur garnettii (Small-eared galago) (Garnett's greater bushbaby)	7.0e-53
G3NTZ5_GASAC	Uncharacterized protein	Gasterosteus aculeatus (Three-spined stickleback)	7.7e-53
F6TRC5_MACMU	Uncharacterized protein	Macaca mulatta (Rhesus macaque)	9.9e-53
F7G3Z6_MONDO	Uncharacterized protein	Monodelphis domestica (Gray short-tailed opossum)	1.1e-52
D3ZYJ5_RAT	Protein Gramd1b	Rattus norvegicus	1.1e-52
G1U6G3_RABIT	Uncharacterized protein	Oryctolagus cuniculus	1.2e-52
F6TRE0_MACMU	Uncharacterized protein	Macaca mulatta (Rhesus macaque)	1.3e-52
F6TRB7_MACMU	Uncharacterized protein	Macaca mulatta (Rhesus macaque)	1.5e-52
C9J7B8_HUMAN	GRAM domain-containing protein 1C (Fragment)	Homo sapiens (Human)	1.5e-52
G3NTY8_GASAC	Uncharacterized protein (Fragment)	Gasterosteus aculeatus (Three-spined stickleback)	1.6e-52
D2HMA7_AILME	Putative uncharacterized protein (Fragment)	Ailuropoda melanoleuca (Giant panda)	1.8e-52
G7MKC3_MACMU	Putative uncharacterized protein	Macaca mulatta (Rhesus macaque)	1.8e-52
J9P595_CANFA	Uncharacterized protein	Canis familiaris (Dog) (Canis lupus familiaris)	1.8e-52
G1LFC1_AILME	Uncharacterized protein (Fragment)	Ailuropoda melanoleuca (Giant panda)	1.9e-52
G1P585_MYOLU	Uncharacterized protein (Fragment)	Myotis lucifugus (Little brown bat)	2.1e-52
GRM1C_HUMAN	Isoform 2 of GRAM domain-containing protein 1C	Homo sapiens (Human)	2.2e-52
H2MDX3_ORYLA	Uncharacterized protein (Fragment)	Oryzias latipes (Medaka fish) (Japanese ricefish)	2.3e-52
E9PHT3_HUMAN	GRAM domain-containing protein 1C	Homo sapiens (Human)	2.5e-52
B3KSA7_HUMAN	cDNA FLJ35862 fis, clone TESTI2007346	Homo sapiens (Human)	2.5e-52
F7HSI3_CALJA	Uncharacterized protein	Callithrix jacchus (White-tufted-ear marmoset)	3.0e-52
F7HYE0_CALJA	Uncharacterized protein	Callithrix jacchus (White-tufted-ear marmoset)	3.3e-52
GRM1C_HUMAN	GRAM domain-containing protein 1C	Homo sapiens	4.1e-52
G3R234_GORGO	Uncharacterized protein	Gorilla gorilla gorilla	4.1e-52
H2R140_PANTR	Uncharacterized protein (Fragment)	Pan troglodytes (Chimpanzee)	4.3e-52
B3KUR5_HUMAN	GRAM domain containing 1C, isoform CRA_d	Homo sapiens (Human)	5.0e-52
G2HJB8_PANTR	GRAM domain containing 1C	Pan troglodytes (Chimpanzee)	5.3e-52
F7HS96_CALJA	Uncharacterized protein (Fragment)	Callithrix jacchus (White-tufted-ear marmoset)	5.5e-52
G1T9D7_RABIT	Uncharacterized protein	Oryctolagus cuniculus	6.6e-52
F7HW26_CALJA	Uncharacterized protein	Callithrix jacchus (White-tufted-ear marmoset)	6.7e-52
I3LWC2_SPETR	Uncharacterized protein (Fragment)	Spermophilus tridecemlineatus (Thirteen-lined ground squirrel) (Ictidomys tridecemlineatus)	6.8e-52
H0X9W1_OTOGA	Uncharacterized protein (Fragment)	Otolemur garnettii (Small-eared galago) (Garnett's greater bushbaby)	8.9e-52
F7CCG4_MONDO	Uncharacterized protein	Monodelphis domestica (Gray short-tailed opossum)	9.0e-52
D4A135_RAT	Protein LOC100911172 (Fragment)	Rattus norvegicus	2.5e-51
H3AQJ0_LATCH	Uncharacterized protein (Fragment)	Latimeria chalumnae	2.5e-51
H2P9P6_PONAB	GRAM domain-containing protein 1C	Pongo abelii (Sumatran orangutan) (Pongo pygmaeus abelii)	2.8e-51
F7DKB7_ORNAN	Uncharacterized protein (Fragment)	Ornithorhynchus anatinus (Duckbill platypus)	3.3e-51
F7DKB1_ORNAN	Uncharacterized protein (Fragment)	Ornithorhynchus anatinus	3.3e-51
H0ZT60_TAEGU	Uncharacterized protein (Fragment)	Taeniopygia guttata	3.5e-51
F1QEA4_DANRE	Uncharacterized protein (Fragment)	Danio rerio (Zebrafish) (Brachydanio rerio)	3.7e-51
GRM1C_MOUSE	GRAM domain-containing protein 1C	Mus musculus	4.2e-51
F6QIT1_HORSE	Uncharacterized protein (Fragment)	Equus caballus (Horse)	4.4e-51
E7FEJ6_DANRE	Uncharacterized protein	Danio rerio	4.8e-51
Q4S552_TETNG	Chromosome 6 SCAF14737, whole genome shotgun sequence. (Fragment)	Tetraodon nigroviridis (Spotted green pufferfish) (Chelonodon nigroviridis)	4.8e-51
G1QXN3_NOMLE	Uncharacterized protein	Nomascus leucogenys (Northern white-cheeked gibbon) (Hylobates leucogenys)	6.2e-51
GRM1C_PONAB	GRAM domain-containing protein 1C	Pongo abelii (Sumatran orangutan) (Pongo pygmaeus abelii)	8.1e-51
H3D5A9_TETNG	Uncharacterized protein (Fragment)	Tetraodon nigroviridis (Spotted green pufferfish) (Chelonodon nigroviridis)	8.6e-51
Q8W4D4_ARATH	At3g59660	Arabidopsis thaliana	1.1e-50
F7IGJ3_CALJA	Uncharacterized protein	Callithrix jacchus (White-tufted-ear marmoset)	1.1e-50
Q9M1A2_ARATH	Putative uncharacterized protein T16L24.210	Arabidopsis thaliana (Mouse-ear cress)	1.1e-50
I7M7X5_TETTS	GRAM domain containing protein	Tetrahymena thermophila SB210	1.3e-50
A6QPS2_BOVIN	GRAMD1C protein	Bos taurus (Bovine)	1.4e-50
C5X970_SORBI	Putative uncharacterized protein Sb02g033690	Sorghum bicolor (Sorghum) (Sorghum vulgare)	1.5e-50
G3NFZ6_GASAC	Uncharacterized protein (Fragment)	Gasterosteus aculeatus (Three-spined stickleback)	1.6e-50
G3TCS5_LOXAF	Uncharacterized protein	Loxodonta africana (African elephant)	1.9e-50
G3MZV7_BOVIN	Uncharacterized protein (Fragment)	Bos taurus (Bovine)	2.0e-50
H9GAI1_ANOCA	Uncharacterized protein	Anolis carolinensis	3.0e-50
G1NND4_MELGA	Uncharacterized protein	Meleagris gallopavo (Common turkey)	3.3e-50
M0RVN1_MUSAM	Uncharacterized protein	Musa acuminata subsp. malaccensis	4.6e-50
F1PM87_CANFA	Uncharacterized protein (Fragment)	Canis familiaris (Dog) (Canis lupus familiaris)	5.7e-50
F1SP95_PIG	Uncharacterized protein (Fragment)	Sus scrofa (Pig)	5.8e-50
F6VQA2_XENTR	Uncharacterized protein (Fragment)	Xenopus tropicalis (Western clawed frog) (Silurana tropicalis)	5.9e-50
Q0P4W2_XENTR	Gramd1c protein (Fragment)	Xenopus tropicalis (Western clawed frog) (Silurana tropicalis)	6.5e-50
I3K9A4_ORENI	Uncharacterized protein (Fragment)	Oreochromis niloticus (Nile tilapia) (Tilapia nilotica)	7.1e-50
I3K9A3_ORENI	Uncharacterized protein (Fragment)	Oreochromis niloticus (Nile tilapia) (Tilapia nilotica)	7.1e-50
Q2MGF5_CAEEL	Protein ZC328.3, isoform b	Caenorhabditis elegans	7.4e-50
E1C7E5_CHICK	Uncharacterized protein	Gallus gallus	7.6e-50
F6QC09_XENTR	Uncharacterized protein	Xenopus (Silurana) tropicalis	7.6e-50
G3VHG3_SARHA	Uncharacterized protein (Fragment)	Sarcophilus harrisii (Tasmanian devil) (Sarcophilus laniarius)	1.4e-49
H2L0J6_CAEEL	Protein ZC328.3, isoform a	Caenorhabditis elegans	1.7e-49
M0SFA0_MUSAM	Uncharacterized protein	Musa acuminata subsp. malaccensis	2.4e-49
I1IBE4_BRADI	Uncharacterized protein	Brachypodium distachyon (Purple false brome) (Trachynia distachya)	2.8e-49
H3D2F2_TETNG	Uncharacterized protein	Tetraodon nigroviridis (Spotted green pufferfish) (Chelonodon nigroviridis)	3.3e-49
H2RJZ8_TAKRU	Uncharacterized protein (Fragment)	Takifugu rubripes (Japanese pufferfish) (Fugu rubripes)	3.5e-49
H2RPZ4_TAKRU	Uncharacterized protein (Fragment)	Takifugu rubripes (Japanese pufferfish) (Fugu rubripes)	3.7e-49
H2RJZ7_TAKRU	Uncharacterized protein (Fragment)	Takifugu rubripes (Japanese pufferfish) (Fugu rubripes)	3.7e-49
Q4S921_TETNG	Chromosome undetermined SCAF14702, whole genome shotgun sequence. (Fragment)	Tetraodon nigroviridis (Spotted green pufferfish) (Chelonodon nigroviridis)	3.9e-49
G1KJJ8_ANOCA	Uncharacterized protein	Anolis carolinensis	4.7e-49
H2RJZ6_TAKRU	Uncharacterized protein (Fragment)	Takifugu rubripes (Japanese pufferfish) (Fugu rubripes)	5.1e-49
I1GUB5_BRADI	Uncharacterized protein	Brachypodium distachyon (Purple false brome) (Trachynia distachya)	5.6e-49
I1GUB6_BRADI	Uncharacterized protein	Brachypodium distachyon (Purple false brome) (Trachynia distachya)	6.9e-49
M0T1P9_MUSAM	Uncharacterized protein	Musa acuminata subsp. malaccensis	1.0e-48
F0ZW53_DICPU	Putative uncharacterized protein	Dictyostelium purpureum	1.6e-48
Q1JPC6_BOVIN	Putative uncharacterized protein GRAMD1A (Fragment)	Bos taurus (Bovine)	2.1e-48
H0XGW7_OTOGA	Uncharacterized protein	Otolemur garnettii (Small-eared galago) (Garnett's greater bushbaby)	2.2e-48
K7H8J6_CAEJA	Uncharacterized protein	Caenorhabditis japonica	2.5e-48
K7H8J5_CAEJA	Uncharacterized protein	Caenorhabditis japonica	2.7e-48
F6QVR0_BOVIN	Uncharacterized protein	Bos taurus (Bovine)	2.7e-48
H2LZ86_ORYLA	Uncharacterized protein (Fragment)	Oryzias latipes (Medaka fish) (Japanese ricefish)	3.2e-48
F6X1Z1_HORSE	Uncharacterized protein (Fragment)	Equus caballus (Horse)	3.3e-48
H3JBY9_STRPU	Uncharacterized protein	Strongylocentrotus purpuratus	3.5e-48
F1RM83_PIG	Uncharacterized protein	Sus scrofa (Pig)	4.8e-48
I0FTR5_MACMU	GRAM domain-containing protein 1A isoform 1	Macaca mulatta (Rhesus macaque)	5.8e-48
H9FXQ6_MACMU	GRAM domain-containing protein 1A isoform 1	Macaca mulatta (Rhesus macaque)	5.8e-48
H9ERV2_MACMU	GRAM domain-containing protein 1A isoform 1	Macaca mulatta (Rhesus macaque)	5.8e-48
I3LSY3_PIG	Uncharacterized protein	Sus scrofa (Pig)	5.9e-48
J9NRR7_CANFA	Uncharacterized protein	Canis familiaris (Dog) (Canis lupus familiaris)	6.7e-48
G7NM35_MACMU	Putative uncharacterized protein	Macaca mulatta (Rhesus macaque)	7.0e-48
F7IGG2_CALJA	Uncharacterized protein	Callithrix jacchus (White-tufted-ear marmoset)	7.1e-48
J3KR86_HUMAN	GRAM domain-containing protein 1A	Homo sapiens (Human)	7.2e-48
F6XRH4_MONDO	Uncharacterized protein (Fragment)	Monodelphis domestica (Gray short-tailed opossum)	7.5e-48
I3J1K3_ORENI	Uncharacterized protein (Fragment)	Oreochromis niloticus (Nile tilapia) (Tilapia nilotica)	8.2e-48
E2REY7_CANFA	Uncharacterized protein	Canis familiaris (Dog) (Canis lupus familiaris)	9.3e-48
F6WD26_CALJA	Uncharacterized protein	Callithrix jacchus (White-tufted-ear marmoset)	1.1e-47
H0V098_CAVPO	Uncharacterized protein (Fragment)	Cavia porcellus (Guinea pig)	1.2e-47
U3E5D9_CALJA	GRAM domain-containing protein 1A isoform 1	Callithrix jacchus	1.4e-47
F7CNX1_CALJA	Uncharacterized protein	Callithrix jacchus (White-tufted-ear marmoset)	1.4e-47
GRM1A_HUMAN	Isoform 3 of GRAM domain-containing protein 1A	Homo sapiens	1.4e-47
G3RG58_GORGO	Uncharacterized protein	Gorilla gorilla gorilla	1.4e-47
K7CC73_PANTR	GRAM domain containing 1A	Pan troglodytes (Chimpanzee)	1.4e-47
F7IIU9_CALJA	Uncharacterized protein (Fragment)	Callithrix jacchus (White-tufted-ear marmoset)	1.4e-47
K6ZY71_PANTR	GRAM domain containing 1A	Pan troglodytes (Chimpanzee)	1.4e-47
GRM1A_HUMAN	Isoform 2 of GRAM domain-containing protein 1A	Homo sapiens	1.4e-47
F6WX33_CALJA	GRAM domain-containing protein 1A isoform 1	Callithrix jacchus (White-tufted-ear marmoset)	1.4e-47
F6WDL6_CALJA	Uncharacterized protein	Callithrix jacchus (White-tufted-ear marmoset)	1.4e-47
GRM1A_HUMAN	GRAM domain-containing protein 1A	Homo sapiens	1.4e-47
U3D7D2_CALJA	GRAM domain-containing protein 1A isoform 1	Callithrix jacchus	1.4e-47
U3EK41_CALJA	GRAM domain-containing protein 1A isoform 1	Callithrix jacchus	1.4e-47
H2NYE3_PONAB	Uncharacterized protein	Pongo abelii (Sumatran orangutan) (Pongo pygmaeus abelii)	1.5e-47
G1NYY3_MYOLU	Uncharacterized protein (Fragment)	Myotis lucifugus (Little brown bat)	1.6e-47
F6SYN5_CALJA	Uncharacterized protein	Callithrix jacchus (White-tufted-ear marmoset)	1.6e-47
H2R1B1_PANTR	Uncharacterized protein	Pan troglodytes (Chimpanzee)	1.6e-47
G3RV31_GORGO	Uncharacterized protein	Gorilla gorilla gorilla	1.7e-47
M0QZ12_HUMAN	GRAM domain-containing protein 1A	Homo sapiens (Human)	1.7e-47
G1RJ95_NOMLE	Uncharacterized protein	Nomascus leucogenys (Northern white-cheeked gibbon) (Hylobates leucogenys)	1.7e-47
Q55FU7_DICDI	GRAM domain-containing protein	Dictyostelium discoideum	2.0e-47
GRM1A_MOUSE	GRAM domain-containing protein 1A	Mus musculus	2.6e-47
M3WAE1_FELCA	Uncharacterized protein	Felis catus (Cat) (Felis silvestris catus)	2.8e-47
C4M0I0_ENTHI	Putative uncharacterized protein	Entamoeba histolytica	3.1e-47
I3M3C8_SPETR	Uncharacterized protein	Spermophilus tridecemlineatus (Thirteen-lined ground squirrel) (Ictidomys tridecemlineatus)	3.2e-47
D3BEQ1_POLPA	GRAM domain-containing protein	Polysphondylium pallidum	4.3e-47
Q4T0J3_TETNG	Chromosome undetermined SCAF10970, whole genome shotgun sequence. (Fragment)	Tetraodon nigroviridis (Spotted green pufferfish) (Chelonodon nigroviridis)	4.3e-47
H3CI26_TETNG	Uncharacterized protein (Fragment)	Tetraodon nigroviridis (Spotted green pufferfish) (Chelonodon nigroviridis)	5.4e-47
B3KQF7_HUMAN	cDNA FLJ90383 fis, clone NT2RP2005163	Homo sapiens (Human)	6.6e-47
B3KUH3_HUMAN	cDNA FLJ39896 fis, clone SPLEN2016972	Homo sapiens (Human)	6.8e-47
GRM1A_RAT	GRAM domain-containing protein 1A	Rattus norvegicus	1.0e-46
G3PFG1_GASAC	Uncharacterized protein (Fragment)	Gasterosteus aculeatus (Three-spined stickleback)	1.2e-46
H3A7F7_LATCH	Uncharacterized protein (Fragment)	Latimeria chalumnae	4.2e-46
H2MQH1_ORYLA	Uncharacterized protein (Fragment)	Oryzias latipes (Medaka fish) (Japanese ricefish)	8.8e-46
F6YC24_XENTR	Uncharacterized protein (Fragment)	Xenopus (Silurana) tropicalis	9.1e-46
H2TC84_TAKRU	Uncharacterized protein (Fragment)	Takifugu rubripes (Japanese pufferfish) (Fugu rubripes)	9.3e-46
D2HFQ1_AILME	Putative uncharacterized protein (Fragment)	Ailuropoda melanoleuca (Giant panda)	9.7e-46
F1QDS3_DANRE	Uncharacterized protein	Danio rerio (Zebrafish) (Brachydanio rerio)	9.9e-46
H2TC87_TAKRU	Uncharacterized protein (Fragment)	Takifugu rubripes (Japanese pufferfish) (Fugu rubripes)	1.1e-45
H2TC83_TAKRU	Uncharacterized protein (Fragment)	Takifugu rubripes (Japanese pufferfish) (Fugu rubripes)	1.1e-45
H2TC82_TAKRU	Uncharacterized protein (Fragment)	Takifugu rubripes (Japanese pufferfish) (Fugu rubripes)	1.1e-45
H2TC86_TAKRU	Uncharacterized protein (Fragment)	Takifugu rubripes (Japanese pufferfish) (Fugu rubripes)	1.1e-45
H2TC85_TAKRU	Uncharacterized protein (Fragment)	Takifugu rubripes (Japanese pufferfish) (Fugu rubripes)	1.2e-45
G1L000_AILME	Uncharacterized protein	Ailuropoda melanoleuca (Giant panda)	1.2e-45
F1Q5B9_DANRE	Uncharacterized protein	Danio rerio	1.3e-45
C3Y0F9_BRAFL	Putative uncharacterized protein	Branchiostoma floridae	9.0e-45
F7IGG0_CALJA	Uncharacterized protein (Fragment)	Callithrix jacchus (White-tufted-ear marmoset)	3.0e-44
A9SJ13_PHYPA	Predicted protein (Fragment)	Physcomitrella patens	1.2e-43
A8J8F3_CHLRE	Predicted protein	Chlamydomonas reinhardtii	3.5e-43
E3WQ81_ANODA	Uncharacterized protein	Anopheles darlingi (Mosquito)	1.4e-42
Q8MRR1_DROME	GH03731p	Drosophila melanogaster (Fruit fly)	1.7e-42
H9KD54_APIME	Uncharacterized protein	Apis mellifera	1.9e-42
M9NE71_DROME	CG34394, isoform G	Drosophila melanogaster (Fruit fly)	4.3e-42
A7USU0_ANOGA	AGAP002617-PA	Anopheles gambiae	5.5e-42
A8DYU2_DROME	CG34394, isoform A	Drosophila melanogaster (Fruit fly)	7.3e-42
R9PY34_DROME	CG34394, isoform H	Drosophila melanogaster (Fruit fly)	7.6e-42
A8DYU1_DROME	CG34394, isoform D	Drosophila melanogaster (Fruit fly)	7.9e-42
A8DYU3_DROME	CG34394, isoform C	Drosophila melanogaster (Fruit fly)	8.1e-42
R9PY62_DROME	CG34394, isoform E	Drosophila melanogaster	8.2e-42
H3E5P0_PRIPA	Uncharacterized protein	Pristionchus pacificus	9.7e-42
B5DIJ6_DROPS	GA25994	Drosophila pseudoobscura pseudoobscura	1.0e-41
A8XG60_CAEBR	Protein CBG12618	Caenorhabditis briggsae	1.1e-41
Q86AF7_DICDI	Uncharacterized protein	Dictyostelium discoideum	2.6e-41
H3HB91_PHYRM	Uncharacterized protein	Phytophthora ramorum	2.7e-41
D0MXP9_PHYIT	Putative uncharacterized protein	Phytophthora infestans (strain T30-4)	3.1e-41
A8JFA9_CHLRE	Predicted protein (Fragment)	Chlamydomonas reinhardtii	7.4e-41
U5FRV2_POPTR	Uncharacterized protein (Fragment)	Populus trichocarpa	7.8e-41
K7MAX7_SOYBN	Uncharacterized protein	Glycine max	9.7e-41
B3RW86_TRIAD	Putative uncharacterized protein	Trichoplax adhaerens	1.6e-40
D3BL59_POLPA	Uncharacterized protein	Polysphondylium pallidum	2.7e-40
H0YQQ7_TAEGU	Uncharacterized protein (Fragment)	Taeniopygia guttata	3.6e-40
Q8MKJ8_DROME	AT12437p	Drosophila melanogaster (Fruit fly)	3.9e-40
E0VWK6_PEDHC	Putative uncharacterized protein	Pediculus humanus subsp. corporis (Body louse)	4.3e-40
Q8MLV6_DROME	AT22714p	Drosophila melanogaster	5.0e-40
E9HJ95_DAPPU	Putative uncharacterized protein	Daphnia pulex	6.0e-40
Q0J4T1_ORYSJ	Os08g0492400 protein (Fragment)	Oryza sativa Japonica Group	8.1e-40
B5Y3M1_PHATC	Predicted protein	Phaeodactylum tricornutum CCAP 1055/1	1.2e-39
K7MJ98_SOYBN	Uncharacterized protein	Glycine max	2.4e-39
K7MJ97_SOYBN	Uncharacterized protein	Glycine max	2.6e-39
A9V2A6_MONBE	Predicted protein	Monosiga brevicollis	2.7e-39
G1P267_MYOLU	Uncharacterized protein (Fragment)	Myotis lucifugus (Little brown bat)	4.6e-39
H3H0D2_PHYRM	Uncharacterized protein	Phytophthora ramorum	4.6e-39
A9SX64_PHYPA	Predicted protein (Fragment)	Physcomitrella patens	5.2e-39
Q16RA8_AEDAE	AAEL011017-PA	Aedes aegypti (Yellowfever mosquito) (Culex aegypti)	6.6e-39
Q0JCE2_ORYSJ	Os04g0476600 protein (Fragment)	Oryza sativa Japonica Group	1.1e-38
I1FPV1_AMPQE	Uncharacterized protein	Amphimedon queenslandica	1.3e-38
M1BQY7_SOLTU	Uncharacterized protein	Solanum tuberosum (Potato)	1.5e-38
Q292B0_DROPS	GA15750	Drosophila pseudoobscura pseudoobscura	2.3e-38
I3L5B8_PIG	Uncharacterized protein	Sus scrofa (Pig)	4.1e-38
Q69V64_ORYSJ	C2 domain-containing protein-like	Oryza sativa Japonica Group	7.5e-38
D0NMG0_PHYIT	Putative uncharacterized protein	Phytophthora infestans (strain T30-4)	1.0e-37
B8C8I7_THAPS	Predicted protein	Thalassiosira pseudonana	1.2e-37
D0P403_PHYIT	Putative uncharacterized protein	Phytophthora infestans (strain T30-4)	1.3e-37
B7G5G3_PHATC	Predicted protein	Phaeodactylum tricornutum CCAP 1055/1	9.5e-37
F7G8S7_MACMU	Uncharacterized protein	Macaca mulatta (Rhesus macaque)	7.3e-36
Q22XZ6_TETTS	GRAM domain containing protein	Tetrahymena thermophila SB210	8.2e-36
F7G8T1_MACMU	Uncharacterized protein	Macaca mulatta (Rhesus macaque)	8.7e-36
Q4P940_USTMA	Putative uncharacterized protein	Ustilago maydis (strain 521 / FGSC 9021) (Corn smut fungus)	1.8e-35
A0CIT6_PARTE	Chromosome undetermined scaffold_19, whole genome shotgun sequence	Paramecium tetraurelia	2.7e-35
A0BV97_PARTE	Chromosome undetermined scaffold_13, whole genome shotgun sequence	Paramecium tetraurelia	3.8e-35
I1C7Z3_RHIO9	Uncharacterized protein	Rhizopus delemar (strain RA 99-880 / ATCC MYA-4621 / FGSC 9543 / NRRL 43880) (Mucormycosis agent) (Rhizopus arrhizus var. delemar)	4.4e-35
B9F0Z0_ORYSJ	Putative uncharacterized protein	Oryza sativa subsp. japonica	5.6e-35
B8BQ30_THAPS	Predicted protein	Thalassiosira pseudonana	5.7e-35
I1BMC7_RHIO9	Uncharacterized protein	Rhizopus delemar (strain RA 99-880 / ATCC MYA-4621 / FGSC 9543 / NRRL 43880) (Mucormycosis agent) (Rhizopus arrhizus var. delemar)	6.2e-35
D3B2P8_POLPA	Uncharacterized protein	Polysphondylium pallidum	7.4e-35
A8N3J2_COPC7	Putative uncharacterized protein	Coprinopsis cinerea (strain Okayama-7 / 130 / ATCC MYA-4618 / FGSC 9003) (Inky cap fungus) (Hormographiella aspergillata)	8.0e-35
B7QJG6_IXOSC	Putative uncharacterized protein (Fragment)	Ixodes scapularis	1.2e-34
I1CVC5_RHIO9	Uncharacterized protein	Rhizopus delemar (strain RA 99-880 / ATCC MYA-4621 / FGSC 9543 / NRRL 43880) (Mucormycosis agent) (Rhizopus arrhizus var. delemar)	1.4e-34
V5IMN0_NEUCR	Uncharacterized protein	Neurospora crassa (strain ATCC 24698 / 74-OR23-1A / CBS 708.71 / DSM 1257 / FGSC 987)	1.8e-34
V5IMX1_NEUCR	Uncharacterized protein	Neurospora crassa (strain ATCC 24698 / 74-OR23-1A / CBS 708.71 / DSM 1257 / FGSC 987)	2.9e-34
G1T936_RABIT	Uncharacterized protein (Fragment)	Oryctolagus cuniculus (Rabbit)	3.5e-34
B9G4T6_ORYSJ	Putative uncharacterized protein	Oryza sativa subsp. japonica	4.2e-34
Q55CZ7_DICDI	Uncharacterized protein	Dictyostelium discoideum	5.0e-34
I1C379_RHIO9	Uncharacterized protein	Rhizopus delemar (strain RA 99-880 / ATCC MYA-4621 / FGSC 9543 / NRRL 43880) (Mucormycosis agent) (Rhizopus arrhizus var. delemar)	5.2e-34
Q5KNJ2_CRYNJ	Putative uncharacterized protein	Cryptococcus neoformans var. neoformans serotype D (strain JEC21 / ATCC MYA-565) (Filobasidiella neoformans)	5.4e-34
F1A542_DICPU	Putative uncharacterized protein	Dictyostelium purpureum	5.9e-34
A0C7S1_PARTE	Chromosome undetermined scaffold_156, whole genome shotgun sequence	Paramecium tetraurelia	6.4e-34
F4P1H5_BATDJ	Putative uncharacterized protein	Batrachochytrium dendrobatidis (strain JAM81 / FGSC 10211) (Frog chytrid fungus)	9.8e-34
GRM1A_MOUSE	Isoform 2 of GRAM domain-containing protein 1A	Mus musculus	1.4e-33
F8WJ74_MOUSE	GRAM domain-containing protein 1A	Mus musculus (Mouse)	1.9e-33
GRM1A_MOUSE	Isoform 3 of GRAM domain-containing protein 1A	Mus musculus	2.1e-33
F4P1K5_BATDJ	Putative uncharacterized protein	Batrachochytrium dendrobatidis (strain JAM81 / FGSC 10211) (Frog chytrid fungus)	3.2e-33
Q59WW2_CANAL	Potential GRAM domain protein	Candida albicans (strain SC5314 / ATCC MYA-2876) (Yeast)	3.4e-33
Q59XR6_CANAL	Potential GRAM domain protein	Candida albicans (strain SC5314 / ATCC MYA-2876) (Yeast)	3.4e-33
B5Y3L7_PHATC	Predicted protein	Phaeodactylum tricornutum CCAP 1055/1	4.0e-33
G4VBY5_SCHMA	Putative uncharacterized protein	Schistosoma mansoni	4.4e-33
I1BJQ1_RHIO9	Uncharacterized protein	Rhizopus delemar (strain RA 99-880 / ATCC MYA-4621 / FGSC 9543 / NRRL 43880) (Mucormycosis agent) (Rhizopus arrhizus var. delemar)	6.0e-33
D3B6B7_POLPA	Uncharacterized protein	Polysphondylium pallidum	6.6e-33
Q86AF6_DICDI	Uncharacterized protein	Dictyostelium discoideum	1.5e-32
Q59WE7_CANAL	Potential GRAM domain protein	Candida albicans (strain SC5314 / ATCC MYA-2876) (Yeast)	1.7e-32
G2WQJ8_VERDV	GRAM domain-containing protein	Verticillium dahliae (strain VdLs.17 / ATCC MYA-4575 / FGSC 10137)	1.8e-32
Q75CZ1_ASHGO	ABR231Wp	Ashbya gossypii (strain ATCC 10895 / CBS 109.51 / FGSC 9923 / NRRL Y-1056) (Yeast) (Eremothecium gossypii)	2.8e-32
A5BUV7_VITVI	Putative uncharacterized protein	Vitis vinifera (Grape)	4.9e-32
H9JP78_BOMMO	Uncharacterized protein	Bombyx mori	5.7e-32
C7Z4Q8_NECH7	Putative uncharacterized protein	Nectria haematococca (strain 77-13-4 / ATCC MYA-4622 / FGSC 9596 / MPVI) (Fusarium solani subsp. pisi)	9.4e-32
B8CDL4_THAPS	Predicted protein	Thalassiosira pseudonana	1.6e-31
A0ECQ0_PARTE	Chromosome undetermined scaffold_9, whole genome shotgun sequence	Paramecium tetraurelia	1.8e-31
D0NJ57_PHYIT	Putative uncharacterized protein	Phytophthora infestans (strain T30-4)	2.6e-31
F0ZPI6_DICPU	Putative uncharacterized protein	Dictyostelium purpureum	3.8e-31
E3LBH0_PUCGT	Putative uncharacterized protein	Puccinia graminis f. sp. tritici (strain CRL 75-36-700-3 / race SCCL) (Black stem rust fungus)	3.9e-31
A7EB90_SCLS1	Putative uncharacterized protein	Sclerotinia sclerotiorum (strain ATCC 18683 / 1980 / Ss-1) (White mold) (Whetzelinia sclerotiorum)	5.5e-31
YL072_YEAST	Uncharacterized protein YLR072W	Saccharomyces cerevisiae (strain Kyokai no. 7 / NBRC 101557) (Baker's yeast)	1.5e-30
B8C2T9_THAPS	Predicted protein	Thalassiosira pseudonana	2.6e-30
Q4QEC5_LEIMA	Uncharacterized protein	Leishmania major	3.6e-30
B8CDL2_THAPS	Predicted protein	Thalassiosira pseudonana	4.8e-30
YGZ7_SCHPO	Uncharacterized membrane protein C20F10.07	Schizosaccharomyces pombe (strain 972 / ATCC 24843) (Fission yeast)	5.1e-30
A4H911_LEIBR	Uncharacterized protein	Leishmania braziliensis	8.0e-30
A7AS44_BABBO	Putative uncharacterized protein	Babesia bovis	1.4e-29
F4PF26_BATDJ	Putative uncharacterized protein	Batrachochytrium dendrobatidis (strain JAM81 / FGSC 10211) (Frog chytrid fungus)	1.8e-29
A4HXE3_LEIIN	Uncharacterized protein	Leishmania infantum	2.1e-29
A4H910_LEIBR	Uncharacterized protein	Leishmania braziliensis	2.2e-29
Q381J9_TRYB2	Putative uncharacterized protein	Trypanosoma brucei brucei (strain 927/4 GUTat10.1)	3.1e-29
Q4QEC6_LEIMA	Uncharacterized protein	Leishmania major	3.4e-29
Q8VZF8_ARATH	At1g02120/T7I23_26	Arabidopsis thaliana (Mouse-ear cress)	4.3e-29
B7FSK8_PHATC	Predicted protein	Phaeodactylum tricornutum CCAP 1055/1	2.6e-28
Q4Q507_LEIMA	Uncharacterized protein	Leishmania major	4.5e-28
A4HXE2_LEIIN	Uncharacterized protein	Leishmania infantum	2.1e-27
A0CS89_PARTE	Chromosome undetermined scaffold_26, whole genome shotgun sequence	Paramecium tetraurelia	3.8e-27
C4R365_PICPG	Protein involved in programmed cell death	Komagataella pastoris (strain ATCC 76273 / CBS 7435 / CECT 11047 / NRRL Y-11430 / Wegner 21-1) (Yeast) (Pichia pastoris)	3.9e-27
H3ET82_PRIPA	Uncharacterized protein	Pristionchus pacificus	7.9e-27
Q4WU40_ASPFU	GRAM domain protein	unclassified	3.4e-26
M2UZ08_COCH5	Uncharacterized protein	Cochliobolus heterostrophus (strain C4 / ATCC 48331 / race T)	3.5e-26
A4I889_LEIIN	Uncharacterized protein	Leishmania infantum	4.3e-26
K4DIS4_TRYCR	Uncharacterized protein (Fragment)	Trypanosoma cruzi	5.4e-26
J3K7Y1_COCIM	GRAM domain-containing protein	Coccidioides immitis RS	5.4e-26
C0NDL0_AJECG	GRAM domain-containing protein	Ajellomyces capsulata (strain G186AR / H82 / ATCC MYA-2454 / RMSCC 2432) (Darling's disease fungus) (Histoplasma capsulatum)	5.7e-26
K4E2P3_TRYCR	Uncharacterized protein	Trypanosoma cruzi	6.3e-26
H9FF38_MACMU	GRAM domain-containing protein 1C isoform 1 (Fragment)	Macaca mulatta (Rhesus macaque)	6.6e-26
C4QW28_PICPG	Protein involved in programmed cell death	Komagataella pastoris (strain ATCC 76273 / CBS 7435 / CECT 11047 / NRRL Y-11430 / Wegner 21-1) (Yeast) (Pichia pastoris)	1.3e-25
K4DPH4_TRYCR	Uncharacterized protein	Trypanosoma cruzi	1.7e-25
C4LUM2_ENTHI	Putative uncharacterized protein	Entamoeba histolytica	2.4e-25
I7MCY9_TETTS	Uncharacterized protein	Tetrahymena thermophila SB210	2.6e-25
Q5BB65_EMENI	GRAM domain protein (AFU_orthologue AFUA_5G07100)	Aspergillus nidulans FGSC A4	2.8e-25
Q0U5I2_PHANO	Putative uncharacterized protein	Phaeosphaeria nodorum SN15	4.3e-25
YFE2_YEAST	Uncharacterized protein YFL042C	Saccharomyces cerevisiae (strain ATCC 204508 / S288c) (Baker's yeast)	2.6e-24
A4HKQ9_LEIBR	Uncharacterized protein	Leishmania braziliensis	5.8e-24
B8BUE2_THAPS	Predicted protein	Thalassiosira pseudonana	6.1e-24
I1S842_GIBZE	Uncharacterized protein	Gibberella zeae (strain PH-1 / ATCC MYA-4620 / FGSC 9075 / NRRL 31084) (Wheat head blight fungus) (Fusarium graminearum)	5.1e-23
C7YQL9_NECH7	Predicted protein	Nectria haematococca (strain 77-13-4 / ATCC MYA-4622 / FGSC 9596 / MPVI) (Fusarium solani subsp. pisi)	1.4e-22
G3TJP8_LOXAF	Uncharacterized protein (Fragment)	Loxodonta africana (African elephant)	1.5e-22
F4NUU6_BATDJ	Putative uncharacterized protein	Batrachochytrium dendrobatidis (strain JAM81 / FGSC 10211) (Frog chytrid fungus)	1.9e-22
A9UPQ2_MONBE	Uncharacterized protein	Monosiga brevicollis	3.3e-22
D5GI69_TUBMM	Whole genome shotgun sequence assembly, scaffold_44, strain Mel28	Tuber melanosporum Mel28	3.5e-22
Q6CGT7_YARLI	YALI0A16291p	Yarrowia lipolytica (strain CLIB 122 / E 150) (Yeast) (Candida lipolytica)	9.9e-22
Q23QL2_TETTS	GRAM domain containing protein	Tetrahymena thermophila SB210	1.6e-21
A0BFR5_PARTE	Chromosome undetermined scaffold_104, whole genome shotgun sequence	Paramecium tetraurelia	2.8e-21
Q7RWT3_NEUCR	SipA3	Neurospora crassa (strain ATCC 24698 / 74-OR23-1A / CBS 708.71 / DSM 1257 / FGSC 987)	3.4e-21
H9IH97_ATTCE	Uncharacterized protein	Atta cephalotes	6.2e-21
H9F525_MACMU	GRAM domain-containing protein 1C isoform 2 (Fragment)	Macaca mulatta (Rhesus macaque)	2.9e-20
J3KCT8_COCIM	Uncharacterized protein	Coccidioides immitis RS	1.1e-18
H3JBZ0_STRPU	Uncharacterized protein	Strongylocentrotus purpuratus	1.1e-18
E9PRD6_HUMAN	GRAM domain-containing protein 1B (Fragment)	Homo sapiens (Human)	1.1e-18
C5Y710_SORBI	Putative uncharacterized protein Sb05g025595 (Fragment)	Sorghum bicolor (Sorghum) (Sorghum vulgare)	3.0e-18
Q6ZHK6_ORYSJ	Os07g0491600 protein	Oryza sativa Japonica Group	7.4e-18
G2X6K1_VERDV	SipA3	Verticillium dahliae (strain VdLs.17 / ATCC MYA-4575 / FGSC 10137)	6.1e-17
A7EQ07_SCLS1	Putative uncharacterized protein	Sclerotinia sclerotiorum (strain ATCC 18683 / 1980 / Ss-1) (White mold) (Whetzelinia sclerotiorum)	1.1e-16
Q8IGN7_DROME	RE58243p (Fragment)	Drosophila melanogaster (Fruit fly)	1.5e-16
M2UHH1_COCH5	Uncharacterized protein	Cochliobolus heterostrophus (strain C4 / ATCC 48331 / race T)	1.7e-16
D0NHH4_PHYIT	Putative uncharacterized protein	Phytophthora infestans (strain T30-4)	2.3e-16
C5XX87_SORBI	Putative uncharacterized protein Sb04g025470	Sorghum bicolor (Sorghum) (Sorghum vulgare)	2.8e-16
C5XM62_SORBI	Putative uncharacterized protein Sb03g022820	Sorghum bicolor (Sorghum) (Sorghum vulgare)	1.4e-15
Q6K8R7_ORYSJ	Os02g0605400 protein	Oryza sativa Japonica Group	1.5e-15
B8LDM5_THAPS	Predicted protein	Thalassiosira pseudonana	1.6e-15
H3H5L1_PHYRM	Uncharacterized protein	Phytophthora ramorum	6.5e-15
I1BSS5_RHIO9	Uncharacterized protein	Rhizopus delemar (strain RA 99-880 / ATCC MYA-4621 / FGSC 9543 / NRRL 43880) (Mucormycosis agent) (Rhizopus arrhizus var. delemar)	1.3e-14
Q0V3S9_PHANO	Putative uncharacterized protein	Phaeosphaeria nodorum SN15	1.7e-14
D5GBL4_TUBMM	Whole genome shotgun sequence assembly, scaffold_2, strain Mel28	Tuber melanosporum Mel28	3.7e-14
I7M5W4_TETTS	GRAM domain containing protein	Tetrahymena thermophila SB210	7.3e-14
Q4WJM9_ASPFU	Transcription factor SipA3, putative	unclassified	2.7e-13
A2DNR1_TRIVA	Putative uncharacterized protein	Trichomonas vaginalis	2.0e-12
I1IRW0_BRADI	Uncharacterized protein	Brachypodium distachyon (Purple false brome) (Trachynia distachya)	1.6e-11
YEE2_SCHPO	Uncharacterized PH domain-containing protein C19A8.02	Schizosaccharomyces pombe (strain 972 / ATCC 24843) (Fission yeast)	2.8e-11
