# Supplementary material for: Identification and phylogenetic analyses of VASt, an uncharacterized protein domain associated with lipid-binding domains in Eukaryotes
Source: BMC Bioinformatics. 2014 Jun 26;15:222. doi: 10.1186/1471-2105-15-222 (PMC4082322; doi:10.1186/1471-2105-15-222)
Supplement: Additional file 4 — Multiple alignment file in .FASTA format of 85 VAST domains. [file 1471-2105-15-222-S4.zip › 1866545001118858_add4.aln]

>B9FU30_ORYSJ_284-472
-----------------------ESKDQGCEMPANLP---GGVLIDE-SYVA-APTELNS
LLFSKN------------------SDFWPAVS-ELQGTSGFQ-IEPWK------------
------------LDNNET-------------------CLQRTLTYTKAASKL-------V
----------KAVKATEEQKYLKAAG------N-------SFAVHSVVSTPDVPCGGCFK
IEILYCI------TPGPSLSSEEQ-------------TSHLTVSWRVNFVQSTM--MKGM
IESGAKQ-GMAEGFAHFSEI-LSQK-IK--VAEADD----
>B9FU30_ORYSJ_849-1024
-----------------------------LFTHEDVK---MSEIFSS-ALSV-DVESLME
-MFSGG-------------------PLEHRMM-QKAGCIDYS-PTEWE------------
-------------LVSRN-------------------IYQRQISYKFDKNLSRY--G---
------------GEATTTQQRYALVN------Q------EGWAIEEVMSLQGVLLGDCFN
VQMKYTV------V---NVPSKPN-------------TCSVQVLLGIAWLKSTK--QQKK
ITKSVIS-NSSIRLKELFAE-VEKD-LT--SRSG------
>Q5Z6I4_ORYSJ_261-445
--------------------------HEGNEIPENLS---GGVLIDQ-VYAV-APSDLNG
LLFSPS------------------SDFLQSLA-EMQGTTGLE-IQQWR------------
------------LENDGE-------------------VLKRVVSYTKAPTAL-------V
----------KAVKATEDVSYLKADG------D-------IYATLADVSTPDVPFGNSFR
VEVLTCI------MPGPELPDNEK-------------SSRLVVSWRLNFIQSTM--MKGM
IENGAKQ-GLKDNYIQFSEL-LARN-IR--PVDSK-----
>Q5Z6I4_ORYSJ_857-1036
-----------------------NNESDSFLGIEDAK---MSEVFSS-TKPF-DVSTLMS
-IFEGG-------------------PLEHQVM-EKIGCMEYS-VSPWE------------
-------------SVRAD-------------------AYQRQIHYKFDKRLARH--E---
------------GEVMSTQQKSPLPD------K------NGWLVEEVMTLEGIPVGEYFN
LHMRYQL------E---QISSKPK-------------ACNVQVSIGIAWLKSCK--NRKK
IAQEVLS-SASSRLKKMFGL-LEKE-LL--PA--------
>D0NKW7_PHYIT_491-663
-------------------------------------------------ASLTSAYDFFN
NFLANG-----------------TSDRLSEYY-KERGDTEIE-AGDWT------------
------------PSKEFG-------------------GQTRTMSCRSPTNA-----SIGP
----------SHTMTTTTDHVPFDEG--------GIDDSAKLVMQSKVFMHDIPYGDCFS
VEKVTIV------ERVPSNDGSPG-------------QLVAKIYLGVPFSKGCM--FKSK
IISATRE-AMASSSKLYFHM-VNRS-MESLG---------
>D0NKW7_PHYIT_696-864
-----------------------------------------------------DGLHFFD
LFYANN-----------------TLSRWQTIH-QEAGDTEHV-VGKWE------------
------------ESEEYG-------------------GQVREMKYRAKSTS-----PLGP
----------SSTMAEQIVHVPFSPQ------DRNSLDADRIVIEHKLTLLEIPYGDCFH
VETVYVI--------EPRTDAMGS-------------ALIAKVYIGIPFSKSTM--FKSK
IMSATKE-GVVKSTKMVVDG-LNKA-VG--TEV-------
>Q22US2_TETTS_932-1154
---------------------------------ETFKFELCDVILKG---ENITIRDVFQ
ACLGDF-------QYQNPSTNTVYDNFFYYYIENVMKCWNIQ-IEKWSPPPPQYFQQQNY
PFSEENEKKKEKVQDWIE-------------------ISQRQVTYDKTIPLSGM--PFLP
----------KFCKVSEKQKIIFISP------D-------ELIFELEAYSSGAPMTDTFY
HFIRNTF-----------VQLTPD-------------TVSYKVQMDVRFLKSNW--FSGT
IDSQSQK-EGVKSTQEIYKS-FQER-LTQFLQDKNEKRRN
>Q22US2_TETTS_1211-1402
-------------------------------------------KFSD-PVNGLKVNEVFK
SF----------------------SDVYEYLKIKKFNDKNYQ-ATKFLPPVPSFIHEVSS
SEEEILQK----IINSPH-------------------YSEREIKFTHPLPPSNI--PFMP
----------KECQVKEVLKAYYVSD------Q-------MLILNIEAFTSGIPKGDSFS
VRVRYQF-----------EQIDPF-------------TVQLQQKSYLHFMQSTF--LQGQ
IESNTIE-QQRISAKVIIPF-FEQI-VS--QYISNKQQ--
>Q22US2_TETTS_1444-1649
------------------------------EPNEKYKHKLIDYTFNY-QNQAINLQQVFN
FFFSDS------------LKFKEYSDFQEYIKRGKMGDYDYQ-STLFSPPIPKYFQFKSQ
RLDED-------LIASPD-------------------YSEREVRLTHPLPPSNI--PFMP
----------KTCQVREVTRVYWVSN------D-------TIVVNLEAFTSGIPKGDSFT
VRVRSIF-----------KQIDEE-------------NIHFSQYSYVHFLESTF--LQGK
IENGTIE-QSHIAVKNCVLPAYQEAFQM------------
>B9G1J5_ORYSJ_289-475
---------------------YFESKHQEVEMPVDLQ----GILVDK-SYIT-SPSDLNN
FLFSPD------------------SNFRQTVV-ELQGCSDVK-MESWK------------
------------IDSDGE-------------------SLKRVITYTTAPSKL-------V
----------KAVKATEEQSYLKADG------N-------GYSVLLSVSTPDVPCGTYFR
TEILFRI------LPGPELDSEQL-------------TSHLVISWRINFLQSTM--MKGM
IENGAKQ-GLQQNYAQFSDL-LSQK-IK--PID-------
>B9G1J5_ORYSJ_898-1071
---------------------------------EDAKNLQMNEVFSS-SISA-NMASLME
-VFGGG-------------------SFEMKIM-NKVGCLNYS-ATQWE------------
-------------SDKPD-------------------EYQRQIHYKFSRKLSPI--G---
------------GEVTGTQQKSPMPN------K------AGWIIEEVMELQGILFGDFFT
IHIRYQI------E---DLAPKQR-------------ACSVQVFLGIEWSKTTR--HRKR
IEKSVLS-GSSARLKEMFIL-ASKQ-LP--HAR-------
>C2GR1_ARATH_236-423
-----------------------ESKDQGSEPPSNLS---GGVVVDQ-LFMI-SPSDLNI
VLFASD------------------SSFYASLT-ELQGTTEVQ-IGPWK------------
------------AENDGE-------------------SVKRVVSYLKAATKL-------I
----------KAVKGTEEQTYLKADG------E-------VYAVLASVATPDVPFGGTFK
VEVLYCI------SPGPELPSGEQ-------------CSRLVVSWRLNFLQSTM--MRGM
IENGARQ-GLKDNFEQYANL-LAQS-VK--PVDSK-----
>C2GR1_ARATH_844-1019
--------------------------------VDDVR---FSEVFSL-TLPV-PVSFFME
-LFGGG-------------------EVDRKAM-ERAGCQSYS-CSPWE------------
-------------SEKDD-------------------VYERQTYYR-DKRISRY--R---
------------GEVTSTQQKSLVPE------K------NGWLVEEVMTLHGVPLGDYFN
LHLRYQM------E---ESTSKPK-------------TTYVRVYFGIEWLKSTR--HQKR
VTKNILV-NLQDRLKMTFGF-LEKE-YS--SRQQQQQV--
>A9TQ08_PHYPA_235-415
-----------------------------EDFPPPLA---GGVVLDQ-RYAV-SSKFLSA
LILKAG------------------SPFVQELL-TVQKTTEYI-EGPWK------------
------------SEQSGA--------------------IQRVVTYMKAATKM-------I
----------KAVKATETQTCRRQDE------K-------GFVVDVSCATPDVPYGGCFV
VELQFCI------LAGPDQPSNEK-------------SCRLQISWKLNFLQSTM--MRSM
IENGARA-GIKETYEVYRQV-LANH-AK--SVSEE-----
>A9TQ08_PHYPA_826-1012
------------------------DDTDSFTGMEEAH---LYHVCSF-DIPL-TTDSVMI
-LFDKG-------------------KLEEVVA-ERMGYVNYE-SSSWE------------
-----------RVDNQPG-------------------VQRREISYQLNRQISQF--G---
------------SKISCVQQKTSSDS------S------KVFVIDEVLTLHDVPFGDHFE
VQVKRDI------E---TTSTNPP-------------RSAVKVSVGVAWHKNTE--FKKK
ITKNVLD-HMAKEIREVMNI-SVKE-VK--AHAQDKKS--
>C2GR2_ARATH_238-426
---------------------MQSSDSEREEMPENLT---GGVLVDQ-KYLV-SPCELNK
FLFTPS------------------SQFRKELA-ELQGLSDVQ-EGPWT------------
------------MMQEDT------------------PRLTRVVTYMRAATKM-------V
----------KAVKATENQVYRKASG------K-------QFAVFVSVSTPDVPYGNTFK
IELLYKI------LPETEPTAGGE-------------ASRLIISWGIQFSQSTI--MKGM
IEGGARQ-GLKESFEQFSNL-LAKT-YK--TLD-------
>C2GR2_ARATH_849-1023
---------------------------------SDADALMMSKVYTC-DLPC-DVELVMK
-IFGGG-------------------ELERKIM-EKSGCLSYA-STTWE------------
-------------SKKPG-------------------VYERRLSYKYNHYVSVF--G---
------------GGVTCAQQKSPAPN------D------EGWILNEIVALHDVPFGDHFR
VHIRYEV------K---KAGVDCK-------------TSKCEVYLKIRWLKTIK--FEQR
ISKSIME-KFRNRFKVIFDL-FQKE-SV--ANSS------
>B9F3V9_ORYSJ_332-515
-----------------------ESKDKGSEMPENLR---GGILVDQ-SYVL-QPTEMNS
MLFSAH------------------SDFWPAVA-EVQGLSGFQ-TDPWK------------
------------LVSND--------------------CLKRTLSYTKAASKL-------V
----------KAVKITEEQTYLKAAG------N-------SFAVLSSVSSPEVPCGNCFK
VEILYCI------TPGPQLPSKEQ-------------TSHLTISWRLNFVQSTM--LKGM
IESGTKQ-GLREGYAQFTEV-LSQK-TK--VI--------
>B9F3V9_ORYSJ_899-1075
---------------------------GSLLANEDVK---MSEVYSA-VLSV-DINSLMD
-MFSGG-------------------PLEHKVM-QKAGCVDYS-PTEWE------------
-------------LLNQN-------------------IYQRQISFKFDKILSRF------
------------GEASTTQRKYNLAN------R------DGWVIEEVMTLQGVQHEDYSS
IQLKYQM------T---STSLKPS-------------TCSIQVLLGIAWLKGAK--QQKK
VVKNVMS-NSANRLREIFSE-VEKE-LA--SKKG------
>A9SDA2_PHYPA_232-412
----------------------------VDDFPSPLA---GGVVLDQ-RYAI-SAKALSS
LICKPS------------------SSFFQELL-TVQKTTEYS-EEPWK------------
------------SVKNDS--------------------IERVVSYMKAATKI-------I
----------KSVKATETHTCRRLDD------R-------GFVLDISCATPDVPCGTSFL
VELQFCV------MAERDLPVKEK-------------TCRLLISWRIKFLHSTM--IKGM
IESGARA-GIKETYEIFKEI-LSKY-AK--PISE------
>A9SDA2_PHYPA_817-1004
-----------------------QSCTDSFAGMEEAN---MAQVCAF-EIPL-MSDCAMS
-LFEQG-------------------GLEEAMA-EKMGYLNYV-STPWE------------
-----------RLEGQNG-------------------VQRRHTSYHLNRQISQF--G---
------------SKVSCIQQRTMSDS------M------KSCVLDEVITLHDVPFGDHFQ
VQVRREI------E---TTSTNPP-------------QSFVKASVGVSWHKNTE--FKKK
ITKNVHD-HMAKEIREVMNV-CVKE-VK--ARIKDKRI--
>A9TQF1_PHYPA_224-401
----------------------------VDDFPPPLA---SGVVLDQ-RYGT-SAKSLSA
LICKAG------------------SPFIQELL-TCLKTTEYS-EEPWK------------
------------RANNGC--------------------IERVVSYMKAATKI-------I
----------KAVKASESHTCRRLDD------R-------GFILDISCSTPDVPYGSNFM
VKLQFCI------LAGQDLPSQEK-------------TCRLQVSWTLHFLHSTM--MKGM
IENGARA-GIKETYELYREV-LSRY-AK--P---------
>A9TQF1_PHYPA_820-1003
------------------------DDADTFTGMEEAN---MVNVCAF-DIPL-TMDSAMS
-LFEKG-------------------RLEEVVA-EKMGYINFV-STPWE------------
-----------RLEGQNN-------------------VQRRQVSYHLNRQISQF--G---
------------SKVSCIQQKTMLDN------M------KLYILDEVLTLHDVPFGDHFQ
VQVRRDI------E---TTSINPP-------------KSSVKAYVGVSWHKNTE--FKKK
ITKNVQD-HMAKEIREAMNV-SVKE-VK--ALVKD-----
>Q7XKT6_ORYSJ_248-436
----------------------IMKSKSIPDMPEDLN---GGVMFDH-TYLV-DSKNLNS
LIFGPD------------------SQFSKELR-ELQGTMDYE-EQPWT------------
------------WNNNNP------------------PSLTRTCQYTKGATKF-------M
----------KAVKTIEEQTYLKADG------K-------SYVIMTRVRTPEVPFGNCFE
VVMLYKI------IHYPELSSSEG-------------MSHLTVSYNVEFLQSTM--MKSM
IEGSVRD-GLKENFESYAEI-LSRH-VK--IADS------
>Q7XKT6_ORYSJ_859-1033
----------------------------------DVP---LSKEYTL-ELPI-DADLLMG
-VFDGG-------------------PLEAKAM-SRAGCLDYA-ATPWQ------------
-------------DARPG-------------------VLERHASYKFNRYMSIF--G---
------------GEVVSTQLRLPSDD------G------DGWTVYDVITLRNVPFGDFFR
LHLRHNIWSVEAAS---SEAAASS-------------GSRCEILVGIEWVKRSK--FQKR
IARNICE-KLAHRAKEVLEA-AARE-IA--PA--------
>YSP2_YEAST_841-1021
-----------------------------PTTADFKPSNNDHLVIEA-NINA-PLGKVVN
LLYGED------------------VSYYERIL-KAQKNFEIS-PIP--------------
-------------NNFLT-------------------KKIRDYAYTKPLSG-----SIGP
----------SKTKCLITDTLEHYDL------E------DYVKVLSITKNPDVPSGNIFS
VKTVFLF-----------SWDKNN-------------STKLTVYNSVDWTGKSW--IKSM
IEKGTFD-GVADTTKIMISE-IKKI-LS--DEDSNI----
>YSP2_YEAST_1046-1230
--------------------------VHDPTEPDFQKGKDDTVIDEKINIPV-PLGTVFS
LLYGDD------------------TSYIKKII-ENQNNFNVC-DIPKF------------
------------------------------------VNNAREITYTKKLNN-----SFGP
----------KQTKCIVTETIEHMDL------N------SFFMVKQIVRSPDVPYGSSFS
VHTRFFY-----------SWGDHN-------------TTNMKVVTNVVWTGKSM--LKGT
IEKGSID-GQRSSTKQLVDD-LKKI-IS--NASSTKKK--
>A9RSX7_PHYPA_212-394
--------------------------PSSVEIPLPLS---GGVLLDQ-TYGV-SSKALNA
ILFKPG------------------STFVRDLV-EAQKSTEYM-EEPWR------------
------------KAGNGL--------------------MKRVTSYIKAASKL-------V
----------KALKATEVQTYTRADE------M-------CYCVLSTCATPDAPYGGTFV
VEVQITI------SSRPDFLGGMK-------------CCHLQISYNVNFLQKSM--MKGM
IEGGVRT-GIKETYAIYQDV-LAKH-VQ--RVSV------
>A9RSX7_PHYPA_807-992
--------------------ERQADDSQPFLGFEQTI---MPEVLVI-EIPI-TAESVLA
-AVNNT-------------------KVDLSIS-EKLGLAEYR-ATPWD------------
-----------HVEETIG-------------------AHQRELSYKLNRQISQF--G---
------------SRVSCNQQQVVTDD------L------KKLVIKEVLRYHDMPFGDHFE
VHVKREL------E---TLSTNPV-------------NTQVKAFVGVVWHKSTE--AQKK
ITKNIYE-HMAWQIQELIDI-TVAE-VF--ERS-------
>F4HVW5_ARATH_257-449
------------------------FNWKPEDTDAPKLSSDFTKVAEA-KFSI-PVEEFFR
LFFSDG-----------------AVSFVESFH-KNCGDKEFR-CTSWQ------------
------------PHEKLG--------------------HTRNVSFQHPIKI-----YFGA
----------KFGGCQESQKFRMYRN------S-------HLVIETSQEISDVPYADYFT
VEGVWDL-----------KRDCRDSVE----------GCILDVYVNVAFSKRTV--WKGK
IVQSTLE-ECREAYAHWIRM-AHEL-LK--QKKLENQE--
>YHO0_YEAST_751-934
--------------------------------TVYKPAPNEKLVNES-TIHA-SLGRVVN
ILFGKD------------------VSYIMAIL-KAQKNSDIS-PIPVL------------
----------VDSPTVSE-------------------GKKRDYSYVKTTPG-----AIGP
----------GKTKCMITETIQHFNL------E------EYVQVLQTTKTPDVPSGNSFY
VRTVYLL-----------SWANNN-------------ETKLKLYVSVEWTGKSL--IKSP
IEKGTFD-GVTDATKILVEE-LGNI-LT--RSATKRK---
>YHO0_YEAST_957-1143
-----------------------------PTEPDIQKDKDDSIIRENENIPA-PLGTVVQ
LLFGSN------------------TEYMQKVITRDKNNVNVE-TIPKF------------
------------TPSLVE-------------------GGSRHYEYTKKLNN-----SIGP
----------KQTKCLLTESIEHMDI------N------NYVLVTQTTKTPDVPSGSNFA
VESKIFL-----------FWGQHD-------------TTNMTVITKINWTSKSF--LKGA
IEKGSVE-GQKVSVDYMLSE-LRDI-IS--RAKSKKP---
>B9G4K6_ORYSJ_394-582
--------------------------DLTGQLQPFVKEEVLVTVFNG-SFPC-TAEEFFN
TLLSDD------------------SSYITEFR-TARKDKDIN-LGQWH------------
------------HADEYD-------------------GQVRELNCKSICHS-----PMCP
----------PYSAMTEWQHMVLSAD------K------TDLVFETVQQVHDVPFGSFFE
VHCRWSV-----------KTTSSD-------------SCSLNISAGAHFKKWCI--MQSK
IKSGAVD-EYKKEVQEMLEF-AESY-MR--KVRTSNQD--
>GRM1B_HUMAN_55-233
----------------------------VQAFYEDLS---GRQYVNE-VFNF-SVDKLYD
LLFTNS-------------------PFQRDFM-EQRRFSDII-FHPWK------------
------------KEENGN--------------------QSRVILYTITLTN-----PLAP
----------KTATVRETQTMYKASQ------E-----SECYVIDAEVLTHDVPYHDYFY
TINRYTL-----------TRVARN-------------KSRLRVSTELRYRKQPWGLVKTF
IEKNFWS-GLEDYFRHLESE-LAKT-ES--TY--------
>GRM1B_HUMAN_321-502
-------------------------EGEVQAFYEDLS---GRQYVNE-VFNF-SVDKLYD
LLFTNS-------------------PFQRDFM-EQRRFSDII-FHPWK------------
------------KEENGN--------------------QSRVILYTITLTN-----PLAP
----------KTATVRETQTMYKASQ------E-----SECYVIDAEVLTHDVPYHDYFY
TINRYTL-----------TRVARN-------------KSRLRVSTELRYRKQPWGLVKTF
IEKNFWS-GLEDYFRHLESE-LAKT-ES--TY--------
>GRM1B_MOUSE_321-502
-------------------------EGEVQAFYEDLS---GRQYVNE-VFNF-SVDKLYD
LLFTNS-------------------PFLRDFM-EQRRFSDII-FHPWK------------
------------KEENGN--------------------QSRVILYTITLTN-----PLAP
----------KTATVRETQTMYKASQ------E-----SECYVIDAEVLTHDVPYHDYFY
TINRYTL-----------TRVARN-------------KSRLRVSTELRYRKQPWGFVKTF
IEKNFWS-GLEDYFRHLETE-LTKT-ES--TY--------
>GRM1C_HUMAN_107-289
----------------------SDSVDEENVPEKDLH---GRLFINR-IFHI-SADRMFE
LLFTSS-------------------RFMQKFA-SSRNIIDVV-STPWT------------
------------AELGGD--------------------QLRTMTYTIVLNS-----PLTG
----------KCTAATEKQTLYKESR------E-----ARFYLVDSEVLTHDVPYHDYFY
TVNRYCI-----------IRSSKQ-------------KCRLRVSTDLKYRKQPWGLVKSL
IEKNSWS-SLEDYFKQLESD-LLIE-ES------------
>GRM1C_HUMAN_312-494
----------------------SDSVDEENVPEKDLH---GRLFINR-IFHI-SADRMFE
LLFTSS-------------------RFMQKFA-SSRNIIDVV-STPWT------------
------------AELGGD--------------------QLRTMTYTIVLNS-----PLTG
----------KCTAATEKQTLYKESR------E-----ARFYLVDSEVLTHDVPYHDYFY
TVNRYCI-----------IRSSKQ-------------KCRLRVSTDLKYRKQPWGLVKSL
IEKNSWS-SLEDYFKQLESD-LLIE-ES------------
>B3KUR5_HUMAN_45-223
--------------------------QIENVPEKDLH---GRLFINR-IFHI-SADRMFE
LLFTSS-------------------RFMQKFA-SSRNIIDVV-STPWT------------
------------AELGGD--------------------QLRTMTYTIVLNS-----PLTG
----------KCTAATEKQTLYKESR------E-----ARFYLVDSEVLTHDVPYHDYFY
TVNRYCI-----------IRSSKQ-------------KCRLRVSTDLKYRKQPWGLVKSL
IEKNSWS-SLEDYFKQLESD-LLIE-ES------------
>GRM1C_MOUSE_107-289
----------------------SDSVDEENIPEKDLQ---GRLYINR-VFHI-SAERMFE
LLFTSS-------------------HFMQRFA-NSRNIIDVV-STPWT------------
------------VESGGN--------------------QLRTMTYTIVLSN-----PLTG
----------KYTAATEKQTLYKESR------E-----AQFYLVDSEVLTHDVPYHDYFY
TLNRYCI-----------VRSAKQ-------------RCRLRVSTDLKYRKQPWGLIKSL
IEKNSWS-SLESYFKKLESD-LLME-ES------------
>Q8W4D4_ARATH_391-576
----------------------------PVKFQAFIKEEVLVNIYND-VFAS-TPEQVLN
VLLADD------------------STYTNEYR-SARKDKNLN-IEPWH------------
------------TAEEYD-------------------GQVREIKFRSICNS-----PMCP
----------PDTAVTEWQHVVLSPD------K------KVLVFETVQQPHDVPFGSYFE
VHCRWRL-----------EAKDET-------------SSVIDIRVGVHFKKWCL--MQSK
IKAGAID-EYKKEVEVMLEV-ALSY-LK--SHSSSSS---
>I7M7X5_TETTS_1013-1226
-------------------------------KQQSIFEKAQNVSEFEIKFPNATPREIFN
ILFGLK------PYKPQPEGSQEFPNFRFYIFQEFQKDTDIQ-FQTFNPPPPEWYTNLDC
SDKDT-------VKSSPE-------------------ISNLEFKVVHPVREKI---PFGP
----------KVSYCQNKEKYFWISA------E-------EFIIEREIFLSKIPYCDYFT
IRFQYNI-----------SQVQD--------------QTRILIKLYVHFMKSTT--FKGR
IENGSLS-ENTEVINTVFTPQAQIA-IQ--NYQKF-----
>I7M7X5_TETTS_1307-1507
-------------------------------------------------VPEAHPREIFN
LIFFDS------KYKPE-NSDKTYPHYLYYFMEEFQKDVDMH-FGKFSPPPPEWYANLES
VDCNS-------VLNSED-------------------YSLREYKYVHPVREKI---PFGP
----------KVSHCQNKEKYYWISE------D-------EFIMEKEVYLSKIPYCDYFT
VRFQYSF-----------TKNENQ-------------GTKIICRIYVNFMKSTT--FKGR
IESGSLS-ENTDVWKNAFSPQILQV-MQ--QYIQKNGEKR
>Q2MGF5_CAEEL_57-244
-------------------------DEIIEEVPCPCSEHFGRLIMDK-EFKV-SVEKFYE
LLFTDN-------------------EFLTMLN-QKTKTAEYV-AATWV------------
------------RDHQGD--------------------NTRTCTYTVSLAH-----AMAP
----------KAIIVNEKQILTHYPN-----------PKQGIMMQKETQNSGVPYSDNFT
VNCRYCI-----------SRTGPT-------------SCRIKVHGGVMYKKSTWAVVKTF
IEKGTHQ-GLDEHYQLLSKL-VDEY-AA--NHPDE-----
>J3KR86_HUMAN_127-303
------------------------------ALLPDLS---GRLLINS-VFHV-GAERLQQ
MLFSDS-------------------PFLQGFL-QQCKFTDVT-LSPWS------------
------------GDSKCH--------------------QRRVLTYTIPISN-----PLGP
----------KSASVVETQTLFRRGP------Q-----AGGCVVDSEVLTQGIPYQDYFY
TAHRYCI-----------LGLARN-------------KARLRVSSEIRYRKQPWSLVKSL
IEKNSWS-GIEDYFHHLERE-LAKA-EK--LS--------
>Q55FU7_DICDI_479-662
-------------------------KDQQPQSILESQSSDFQEILSD-NFNV-SVVNFYR
ALYSDR------------------CNFVHSYH-VKRGDMNVN-VKPWT------------
------------FRERFG--------------------TIREVEYVAPVSS-----PIGP
----------DKTRIQETQRYQLTRK--------------KLIVETDTIMLDIPYGDHFR
IEAKWEV-----------TETSQD-------------TCRLSISLTVRFVKKTW--FKSK
IETTTVK-ETKTSFDKWVQL-AKVE-VQ--KMLQV-----
>GRM1A_MOUSE_365-539
--------------------------------LPDLS---GRLLINS-VFHM-GAERLQQ
MLFSDS-------------------PFLQGFL-QQRKFTDVT-LSPWS------------
------------SDSKCH--------------------QRRVLTYTIPISN-----QLGP
----------KSASVVETQTLFRRGP------Q-----AGGCVVDSEVLTQGIPYQDYFY
TAHRYCI-----------LGLARN-------------KARLRVSSEIRYRKQPWSLVKSL
IEKNSWS-GIEDYFHHLDRE-LAKA-EK--LS--------
>C4M0I0_ENTHI_201-371
--------------------------------------TEFQPGGET-DLDC-SVKEFYE
KFVRNE-----------------AKEKFKEIL-AEKELTNIN-VSDWE------------
------------VSEQFG--------------------FVRSQDFIVPLKGI----PIGP
----------SSAHAIVNEIYYFEGD--------------NLIICSTNQTPDVPYGDSFK
LEFKTTI-----------SPKGEK-------------QCHFVEDFAVVFLKKVM--LKGT
IESQGVN-NAKKDIDVMIKK-YIEK-ISGKP---------
>C4M0I0_ENTHI_381-531
--------------------------DDEVPEPKFFKQPKMKTIIET-TIPI-TPLQFFN
TFVENK-----------------TRSKQIKLR-EELGQTNIE-MTDWK------------
------------SIQNGF---------------------TRNINTIEPVDT-----PNGK
----------VTTRAQIQQFYQLKKS--------------ALIIGSIRNYLD--SQDYYS
TETRLLL-----------NLSKNN-------------ESILTIQANILLKKKGD------
---------------------EKEK---------------
>B3KQF7_HUMAN_127-303
------------------------------ALLPDLS---GRLLINS-VFHV-GAERLQQ
MLFSDS-------------------PFLQGFL-QQCKFTDVT-LSPWS------------
------------GDSKCH--------------------QRRVLTYTIPISN-----PLGP
----------KSASVVETQTPFRRGP------Q-----AGGCVVDSEVLTQGIPYQDYFY
TAHRYCI-----------LGLARN-------------KARLRVSSEIRYRKQPWSLVKSL
IEKNSWS-GIEDYFHHLERE-LAKA-EK--LS--------
>Q8MRR1_DROME_41-220
-------------------------FVPTTECTSTHE---GRQIVHT-ILPI-NVDTLFN
LLFSKS-------------------KFITDFH-AMRKSTDLV-LGEWT------------
------------KNEEGL--------------------QVRTVNVTVQLAA-----SVGP
----------KTSKVTEYQTQRECSK------P-----GELYSIDVNSVNAGIPYAESFS
VLIHFCL-----------ARTVDD-------------HTMLSIHTQIKYKKSIWGVVKGF
IEKNTWA-GLEDFFGAQLHA-LQSE-TC------------
>Q86AF7_DICDI_286-471
--------------------------VECKDMSTTAKINQLQHYVNE-RFEI-SCIKFYT
LMIDSD--------------------FWAYVS-KECGFLDMK-ESEWV------------
------------TSESCC-------------------HQERTLNFKTPISF-----KIGP
----------KVATVQQTQKIRRTPT------N-------GYVMETSSLSKDVPYGDSFS
VENYLTL--------EPCPESPQD-------------SCILKVSTAVKFIKSIWG-LGGL
IEKTVTQ-SNKEFFACWINF-AKKR-IS--DQAS------
>D0MXP9_PHYIT_957-1148
-------------------------------PDKDTLLSEYDMLMDE-EVEF-SIATAYA
TLWVES------------------DTFSRNVL-EAAGATKIS-LPAWE------------
------------KKSTSY----------TAVTSPDTFDGSRVVSYTHNKKY-----MVGP
----------SVIPTTQTQRYAYKPN------S-------RLVVSTTTCVSDVPYCDYFR
VEHRWVF-----------SATKKRG------------VCLAQVGLRVQWMKSTW--LKKQ
IESTTVT-EAKDAIKSWLNA-AHDT-IK--ENSSTSS---
>Q8MKJ8_DROME_144-324
-------------------------EDLTARCSASHE---GRKLLQE-RLMV-RVDALFN
MLFSAS-------------------PFLQSFH-ERRKSTDLN-MGVWA------------
------------RNAGGQ--------------------NQRTVSMTVALQA-----NVGP
----------KTAKITETQTMRECSQ------P-----GQLYSIDVQSVNADIPYADTFV
VLMHFCL-----------KATVEE-------------HTDVLVFAEIQFLKSVWAVVKTF
IERNAYA-GLEEFCQSLYSA-LLIE-IR--K---------
>D0NMG0_PHYIT_279-489
------------------------------PLPPDPLLGKMTVLLDC-ELRA-DVKRVFD
LLWNDG----------------PGQEFSHSNM-EKARNIDID-IESWK------------
------------PLDKADAVTAAEVRKGFEISKEDDYTLYRMVRSQHPPKTSF---PGLP
----------PYAGCTRTQRFRLDKS------SNGGDKWDRFVITELNRMSKIPFSDYFE
VEMRFVF-----------SRDGNN-------------YCHVQAGLVVNFLKATW--FKSQ
INSSTRS-ESKEALESWAKQ-AIEF-LE--SQRNR-----
>B8C8I7_THAPS_81-294
-----------------------------------------HCVINQVQLQGLHTAEFFR
VFFADD-----------------AIYSMRDFQ-KRRGDVDVV-YGKWR------------
-----------SVENSAGCCTSFKGGKSTLLPLPANLTKERTLHFNTLTHS-----YFGP
----------AYAKATKVQRATQLSN------R-------LLVIENETQLAEIPFADRFR
VVERWCV------EAVRNEMSGGASDGCAFSQDMALYTSKLTVHAEVIMLRSCT--WENQ
IRKRASE-TFTEMNNDWVRT-AVKA-LRATEHQKQK----
>Q22XZ6_TETTS_144-333
-------------------------EQSDVEILNPETSEENKELLRC-ILPV-SVDAFFE
KFIGDN-----------------AIFSYGQHM-EKNGSTDIK-ISEWA------------
------------ENEELK-------------------CFTRECNLVIKVSGVPL-----R
----------DTSRFQKIQTYKKEGE--------------NLIISSTSKVFDVPYSGYFT
TEEKWEI---------SPVEGSSD-------------KCLLVCKGWVTFNKNTM--MKKT
ITQRNEQ-GLKEDYEVWIGR-IRKI-LQ--PKKPEEN---
>Q4P940_USTMA_827-1016
-------------------------HRKTTCPCEEKKEHFSSVVLDT-TYPA-VPEKIYN
LLFTST--------------------FMKEFWTDDQKLLDLQ-ISEWS------------
------------PNADNR------------------NLLSRNISYIKPLAG-----GFGP
----------KQTKCVLTDENLHVDF------D------NYVVTLTTTRTPDVPSGGSFS
VKTKTCI-----------TWAGTGN------------VSHVYVTCQVEWSGRSM--LKSI
IDKASLD-GQKQYYKELDEA-VRKY-LT--DHTSEFK---
>B9F0Z0_ORYSJ_387-537
------------------------------------------------------------
-------------------------KAFQPFINEHVLVDATS-LSKWY------------
------------PSDEYG-------------------GKIREVMFRSLCHS-----PLCP
----------PDTAVTEWQRASFSKN------K------TNLIYETKHQAHDVPFGSYFE
IHCRWHL-----------RTTSSS-------------TCQVDIKIGVNMKKWCI--LQSK
IKSGATD-EYRREVCKILEA-ACDY-VL--KEESNNQA--
>B8BQ30_THAPS_365-549
---------------------------WEAFCSEKKQNKFSEVAIHGISLPL-TVDEFHN
LVLKDN-----------------AHHSIGKFM-TMIGDFDVE-TTPWE------------
------------PPAGAK-----------------GQPATRTIHYSHPVNV-----PMAP
----------PTAKAFKKQYLNKFGS------T-------GLCLESCTIVEDVPMTDCFV
VDDRLWV-----------SKDPDNC------------GCIVGVSFQIRFVKGTM--FRRI
IENAARG-EFQKWWGEFGNM-VSSLEGS------------
>V5IMN0_NEUCR_493-676
------------------------------TECGDAATHYDRVIGDD-VVPA-PLGKVYN
LLFGAP-----------------SSAWMTKWLLNDQKCFEIN-MDDKK------------
-------------GLNNE-------------------QKTRTFNYIKPLNA-----SIGP
----------KQTKCMVTEQLDNLDF------E------KAVNVTVSTQNPDVPNGNIFV
VKTKYCL-----------SWAENN-------------ATRVQINCTIEWSGKSW--LKGA
IERGANE-GQAQYAKDLFVA-LKAA-VS--SRPRSN----
>B9G4T6_ORYSJ_322-427
------------------------------------------------------------
------------------------------------------------------------
---------------------------------------------------------KGA
----------KFGSCQEVQKLRVYKN------R-------HLMIQTSQQIGDAPYGDHFT
VEGIWDV-----------EQDSLDES-----------SCYLRVYINVAFSKKTI--FRGK
IDQSTKD-ECRDVFGLWVKL-GHDL-LK--QDSSC-----
>Q55CZ7_DICDI_2-179
----------------------------------------KILNLEE-EFRI-SVETFFT
FFFENA-------------------NFKQKYH-SSRGDNQIE-VKAWT------------
------------PTSDNR--------------------YTREVSFCSFISNNPVINRLVG
----------DKAKVKEVQHYKYIEN------G-------SLYVSSETFFDGSSIGKSFS
SVSEWTV-----------SPISNPLP-----------GCKVVIVVKNNY-NGSM--FKGV
LENWVHD-TTEDSFKQWLTL-VRQQ-VE--EYEKNEQL--
>F8WJ74_MOUSE_365-496
--------------------------------LPDLS---GRLLINS-VFHM-GAERLQQ
MLFSDS-------------------PFLQGFL-QQRKFTDVT-LSPWS------------
------------SDSKCH--------------------QRRVLTYTIPISN-----QLGP
----------KSASVVETQTLFRRGP------Q-----AGGCVVDSEVLTQGIPYQDYFY
TAHRYCI-----------LGLARN-------------KARLR------------------
-----------------NR---------------------
>Q86AF6_DICDI_540-708
------------------------------------------PWSTE-KYQI-SISEFYQ
LICRTD--------------------FWGSVN-TTHSYTEQN-LTEWK------------
------------QTNNCC--------------------IHRNMDFRTAISF-----KIGP
----------KSTRVYQTQRCKLKNK------S-------EFILQSTSVSKDVPYGDAFS
VENLLVV-----------QAIDNS-------------SCLTKLSSKIKFTKSVWG-LSSM
IQKTALQ-GNKEFFVLWNTM-VRNQ-IE--TYVYNKM---
>B8CDL4_THAPS_224-415
-------------------------------MPAEPKLQQMTIIGKQ-KIKGISINDYYE
VAWSEG-------------ENCNKKQIYAPFL-TSCGKNDVK-VTPWE------------
------------MGGEIV-----------GDWCGEKYTQQRYVTFNFMKQT------IGQ
----------TLVEVKHTQRCRRLGN------D-------RCIVQMTLEMKGFPYSDCFV
VEVRHVA-----------SRVGES-------------DIIVEIGMSVRFLKSCL--FEGK
IKTNTGA-ETTKAQLELLRQ-TVEA-CKPFVK--------
>D0NJ57_PHYIT_385-538
----------------------------SDVDTIAPKDISMTQILEE-VFPV-SVDTFMK
LFYLDK-----------------APFGLDKFN-EQTGSTEMT-INPWT------------
------------TPLEDE----------------ESFGMTRSLQFRVPVDA-----PIGP
----------KSSQVDVLQCLKENEH------G-------VRVVESSTRLVDIPYGDYFS
VEDRWTI---------VPRSSDPN-------------ACKVFIELKVRLEQEL-------
----------------------------------------
>YL072_YEAST_390-578
--------------------------QETMDFPYKPEANNEYVLLER-QFSV-PPGLLFI
MMFNED-----------------NPVFELSFL-KTQDSSNISHIGTFE------------
------------KVNKDG-------------------QHYREFQYTKQLHF-----PVGP
----------KSTNCEVAEILLHCDW------E------RYINVLSITRTPNVPSGTSFS
TRTRYMF-----------RWDDQGQ------------GCILKISFWVDWNASSW--IKPM
VESNCKN-GQISATKDLVKL-VEEF-VE--KYVEL-----
>B8C2T9_THAPS_869-1064
------------------------------DVPVDSVIKDMDPIFTR-KLHNISIESYYK
TGWAEE-----------------DAPLYGPWL-ERKGSFDVS-VSQWE------------
------------HSKEGF----------QHSWSGETFHQKRIIRFKFKRTTHL---YIGP
----------PVAGVTQTQYCRRDGD------D-------KCVTMMTVEMDGIPYSDVFA
VEVRWAA-----------RRTGCN-------------DITIDAGVHVRFIKSSM--FASK
IKSGTLA-ETKPIHLDLFEV-IKVA-LS--SGSDNKS---
>Q4QEC5_LEIMA_378-547
---------------------------------------------------GKGVLDVFG
VCFDDG------------------TAVLEDYH-TERKDTDQK-WEPWR------------
------------PTKDGG-----------------AFRGQRQFTCTTLVKA-----MMG-
----------KPYTYIEYQRYALFKL------S----GVPTLAVQFSSQVPGVMFGDAFR
VEALVTF-----------TQAGSGASA----------EVTMRAFGYVQFLKSVW--VKGR
ILATVMNTELPDGSKTLANM-ICER-LENHQSG-------
>B8CDL2_THAPS_184-373
--------------------------SVVVNDNVNAMSSDMELILND-TVAGISVQEYFN
IAWSEG-------------DGTTTPSLYGSWL-VSQEKHNVV-VNPWE------------
------------ATVDTD-----------------TFTHRRIVTYDFEKTTLGIQ-----
----------SNVQVEHLQQYKLSNE--------------QCVVHMTISMKGFPYSDCFV
VEVCHVA-----------SLNANG-------------ELEVQIRMNVKFVKASM--MEWK
IRNNTTA-ETKKAQLDLYET-IKAACLEDV----------
>Q4QEC6_LEIMA_54-221
---------------------------------------------------GKGVLDVFG
VCFDDG------------------TAVLEDYH-TERKDTDQK-WEPWR------------
------------PTKDGG-----------------AFRGQRQFTCTTLVKA-----MMG-
----------KPYTYIEYQRYALFKL------S----GVPTLAVQFSSQVPGVMFGDAFR
VEALVTF-----------TQAGSGASA----------EVTMRAFGYVQFLKSVW--VKGR
ILATAMNTELPDGCKKLAAM-VAAK-VAGRS---------
>Q8VZF8_ARATH_257-370
------------------------FNWKPEDTDAPKLSSDFTKVAEA-KFSI-PVEEFFR
LFFSDG-----------------AVSFVESFH-KNCGDKEFR-CTSWQ------------
------------PHEKLG--------------------HTRNVSFQHPIKI-----YFGA
----------KFGGCQESQKFRMYRN------S-------HLVIETSHRSA---------
------------------------------------------------------------
----------------------------------------
>Q4Q507_LEIMA_35-214
-----------------------------------ATRKDKKVMLPQTLLKGLTIQKLWD
NVFQDN------------------TNFFKKYH-DKRNESKLE-IGPWD------------
------------YAVDHG-------------------SGSRTVSLVAIVEV-----PRAG
----------TPTPLNQVQRFAYVNT---------PEGKLMLVYQISSQTPEMPAGSSFR
TEAYFEI-----------TADSADS------------DCSIAIWGNCRKMSMSFSAIQYI
ATPRAIK-EMTSAYRQMVNM-ISEE-FC------------
>C4LUM2_ENTHI_46-249
WRRSIIFSEKLKQITKRQKNETIDKNSNDEGILKEEP---KHVVTIH-RFHK-SANDLFM
LVFSNN-------------------ETVKQLF-DNIGQKEVK-TEGWQ------------
------------NEANGG--------------------KILYLSYKGVSSVI-------G
----------METRIEEKWEMRMNEN------G--------IMIAMVVSVFDIPYSSYFK
IESLMKM------K------DEGE-------------YCDIVVKLNVKFMKSTI--WKNR
IEQTTMK-EYKNKYEEWMKL-IGKM-IG--DSQFEET---
>I7MCY9_TETTS_788-993
---------------------------------KHYLSNKDFETFEL-VLENTHTREVFI
EIFSDK-------------QYKDYQSFSHFYQQTYIKDTNID-ITPWQPAPSSIYTDVSS
TNYQE-------FLESNQ-------------------FSTKTNQFIHPVREKV---PMGP
----------KTCQVNSEEKIFWLSS------E-------EILIQREFKVSKVPMADCFT
TQNFYHI-----------QQTGPT-------------TVKITFGFFINFVKSSM--FKSL
IVKSSGS-ENRETWNGKFKGLITEQ-IKFAQNQR------
>Q5BB65_EMENI_853-1030
---------------------------------DGPEGQYDRVIKDE-TIPA-PLGKVYS
YVFGPA-----------------SVSFVPKFLVENQKSGELE-FNCDK------------
------------TGLTNE-------------------TRTRKYSYIKPLNG-----SIGP
----------KQTKCISTEQLDFLDL------E------KAVLVTLSTQTPDVPSGNVFT
TKTKYLF-----------TWAANN-------------QTRFLMTCTIEWSGKSW--LKGP
IEKGAID-GQGTFGTDLIAA-LKTA-VA--PR--------
>YFE2_YEAST_402-586
--------------------------------PAEPMANNEFVLKEL-PFDC-APGILFE
IMFNSE-----------------QNEFLLDFL-RGQEGSQIT-TIPNF------------
------------TSIDGS-----------------SMTLKREYSYEKALHF-----PAGP
----------KSTTCYVAEVIKRKDP------D------TYYEVISSIRTPNVPSGGSFS
TKTRYLI-----------RWNDEI-------------TCLLRVSFWVEWTGSSW--IKGM
VENGCKN-GQLEAAQLMERI-LSKF-IK--NNVEECQ---
>B8BUE2_THAPS_254-437
-------------------------------KVKQQSKDWESAVANL-KLPFPTVSSFFD
TCLSNE-----------------ARNPLSIFHGNVMGDKNIS-ISGWE------------
------RDEKAAAAHSDE-------------------SSSRTIRFEHKSRV---------
----------NTAQVTRNQTYRCYGK------N-------A-CLKNVTNIKGVPSADAFF
AEDMWLI------------EPVED-------------GVVLNVRFRLTFSKSTM--LKSI
IESRARA-ETLEWYRQYTSF-MVAA-NQ--RKISTQ----
>Q23QL2_TETTS_311-513
-------------------------------------EVSTKAKWTSIDIKNVSAKEIYI
LFFGNN--------IFEDEKQVAYTNFGMYYNTTVLNELNMV-YSDIVPEPPLYFTNLYD
NNKLE-------IIDYAE-------------------YSTRKCTFTHIIKE-----PFMP
----------KSCDCFIEEKIYWVSP------K-------EILIERELAFQGIPLSSHFN
PRVIYQI-----------LETGESDQI----------KTQIRSGYYIHYVKDTW--FKSK
IDKTSDE-ENIKNWEKISKLYIKYSEI-------------
>Q7RWT3_NEUCR_945-1126
------------------------------HPVYFEPEDMGKPVAER-NFEI-SAKACFH
VLFGDK------------------SFIFPKLY-FERRAKEIA-QGPWE------------
------------LKDHGG-------------------KMARQFKFKVDKAD-----MLGR
K---------TDANIVDTQNIDIFND------H------ITYVVTHVKTPWHLPHSHAFK
LITKVVI-----------THVAKS-------------KCKLAIYTKADWSKAPA-IAKNM
VERQALD-DAANDAEELAEV-ATDQ-VRRLG---------
>D0NHH4_PHYIT_394-641
------------------------------TSFLEMKEQDMTELMTA-TIPGSSVSEFLE
MVTPRSTRLKCKMERAKLATSAPVGSASSSAS-TGEKDSDDV-LRDWH------------
------------SHPRFG--------------------LVRALSYHPDAATIPTMGSSRG
TGKNVTLNSMKAVTIEQYHSCTIEDDSLEDELQGDQKLPHRASLRSKIYTLSIPYSNCFS
IEVIVDVEDIPVRE--DSDMNTEDKSSSFDKNSMKLTGLHIRWRAGVTFSRDTI--LKTQ
LERGALE-GVRSTCTTLLKL-LRDA-----NTRHQF----
>Q6K8R7_ORYSJ_365-458
------------------------------------------------------------
-------------------------KAFQPFINEHVLVDATS-LSKWY------------
------------PSDEYG-------------------GKIREVMFRSLCHS-----PLCP
----------PDTAVTEWQRASFSKN------K------TNLIYETKHQAHDVPFGSYFE
VASKNNL-----------QFN---------------------------------------
----------------------------------------
>B8LDM5_THAPS_929-1109
------------------------------------------VGLEV-DLPV-GFKRLRW
ALLHSD-----------------SKFLKDAFFGPVMNYADIT-MGSWS---------KNN
NDIGLPTTPEAVNEEDFL-------------------NATLEFSYLMPKSAF-------V
----------KANMCYATHEIIYYDD------Y-------SLVIKEKTLTPEVPYGNSFI
AWTQYNL-----------VSTGKN-------------NCRMVCSVEAEFPNGPPM-VARQ
IKSGMRS-GTAEKFVLLGET-ICRY-ADA-----------
>I7M5W4_TETTS_346-560
---------------------------------RKINSDFNSATFSELVLKNITAREVFG
IFFSNQ-------IFVSDRLQRKFTSFLEFFILEYLHGTNVS-VSEIQLPPPEIFNSIYS
NNYLQ-------LLEYPE-------------------SSERHISFTHNIPNAS---AFLP
----------KSLQCQMKETIYWQSP------Q-------SFTLVRLLSLKGAPIITCVE
PRVVFYV-----------DEVNG--------------NTILRSGFYVHFKSNTM--FKKI
IEKSSKE-ENEKTWNELKNV-MSNV-SE--EYIKKRDQNK
