# Supplementary material for: Identification and phylogenetic analyses of VASt, an uncharacterized protein domain associated with lipid-binding domains in Eukaryotes
Source: BMC Bioinformatics. 2014 Jun 26;15:222. doi: 10.1186/1471-2105-15-222 (PMC4082322; doi:10.1186/1471-2105-15-222)
Supplement: Additional file 5 — Multiple alignment file in .FASTA format of 85 VAST domains after clean-up by trimAI, used to generate the tree shown in Figure 3A. [file 1471-2105-15-222-S5.zip › 1866545001118858_add5.aln]

>B9FU30_ORYSJ_284-472
LIDYVPTELNSLLFSKFWPAVLQGTSGFEPWDNNEQRTLTYTKAASAVKATEEQKYLKAA
FAVHSVVSTPDVPCGGCFKIEILYCSSEESHLTVSWRVNFVQSTKGMIESGAKMAEGFAH
FSESQ

>B9FU30_ORYSJ_849-1024
IFSLSVESLME-MFSGLEHRMKAGCIDYTEWLVSRQRQISYKFDKN-GEATTTQQRYALV
WAIEEVMSLQGVLLGDCFNVQMKYTPSKPCSVQVLLGIAWLKSTQKKITKSVISSIRLKE
LFAEK

>Q5Z6I4_ORYSJ_261-445
LIDYAPSDLNGLLFSPFLQSLMQGTTGLQQWENDGKRVVSYTKAPTAVKATEDVSYLKAD
YATLADVSTPDVPFGNSFRVEVLTCPDNESRLVVSWRLNFIQSTKGMIENGAKLKDNYIQ
FSEAR

>Q5Z6I4_ORYSJ_857-1036
VFSKPVSTLMS-IFEGLEHQVKIGCMEYSPWSVRAQRQIHYKFDKR-GEVMSTQQKSPLP
WLVEEVMTLEGIPVGEYFNLHMRYQSSKPCNVQVSIGIAWLKSCRKKIAQEVLASSRLKK
MFGEK

>D0NKW7_PHYIT_491-663
---ASAYDFFNNFLANRLSEYERGDTEIGDWSKEFTRTMSCRSPTNHTMTTTTDHVPFDE
LVMQSKVFMHDIPYGDCFSVEKVTIDGSPLVAKIYLGVPFSKGCKSKIISATRMASSSKL
YFHNR

>D0NKW7_PHYIT_696-864
-----GLHFFDLFYANRWQTIEAGDTEHGKWSEEYVREMKYRAKSTSTMAEQIVHVPFSP
IVIEHKLTLLEIPYGDCFHVETVYVDAMGLIAKVYIGIPFSKSTKSKIMSATKVVKSTKM
VVDNK

>Q22US2_TETTS_932-1154
ILK-EIRDVFQACLGDFFYYYVMKCWNIEKWQDWIQRQVTYDKTIPFCKVSEKQKIIFIS
LIFELEAYSSGAPMTDTFYHFIRNTQLTPVSYKVQMDVRFLKSNSGTIDSQSQGVKSTQE
IYKQE

>Q22US2_TETTS_1211-1402
KFSVNVNEVFKSF---VYEYLKFNDKNYTKFINSPEREIKFTHPLPECQVKEVLKAYYVS
LILNIEAFTSGIPKGDSFSVRVRYQQIDPVQLQQKSYLHFMQSTQGQIESNTIQRISAKV
IIPEQ

>Q22US2_TETTS_1444-1649
TFNNQLQQVFNFFFSDFQEYIKMGDYDYTLFIASPEREVRLTHPLPTCQVREVTRVYWVS
IVVNLEAFTSGIPKGDSFTVRVRSIQIDEIHFSQYSYVHFLESTQGKIENGTISHIAVKN
CVLQE

>B9G1J5_ORYSJ_289-475
LVDYIPSDLNNFLFSPFRQTVLQGCSDVESWDSDGKRVITYTTAPSAVKATEEQSYLKAD
YSVLLSVSTPDVPCGTYFRTEILFRDSEQSHLVISWRINFLQSTKGMIENGAKLQQNYAQ
FSDSQ

>B9G1J5_ORYSJ_898-1071
VFSISMASLME-VFGGFEMKIKVGCLNYTQWSDKPQRQIHYKFSRK-GEVTGTQQKSPMP
WIIEEVMELQGILFGDFFTIHIRYQAPKQCSVQVFLGIEWSKTTRKRIEKSVLSSARLKE
MFISK

>C2GR1_ARATH_236-423
VVDFMPSDLNIVLFASFYASLLQGTTEVGPWENDGKRVVSYLKAATAVKGTEEQTYLKAD
YAVLASVATPDVPFGGTFKVEVLYCPSGESRLVVSWRLNFLQSTRGMIENGARLKDNFEQ
YANAQ

>C2GR1_ARATH_844-1019
VFSLPVSFFME-LFGGVDRKARAGCQSYSPWSEKDERQTYYR-DKR-GEVTSTQQKSLVP
WLVEEVMTLHGVPLGDYFNLHLRYQTSKPTYVRVYFGIEWLKSTQKRVTKNILLQDRLKM
TFGEK

>A9TQ08_PHYPA_235-415
VLDYASKFLSALILKAFVQELVQKTTEYGPWEQSGQRVVTYMKAATAVKATETQTCRRQD
FVVDVSCATPDVPYGGCFVVELQFCPSNECRLQISWKLNFLQSTRSMIENGARIKETYEV
YRQAN

>A9TQ08_PHYPA_826-1012
VCSIPTDSVMI-LFDKLEEVVRMGYVNYSSWDNQPRREISYQLNRQ-SKISCVQQKTSSD
FVIDEVLTLHDVPFGDHFEVQVKRDSTNPSAVKVSVGVAWHKNTKKKITKNVLMAKEIRE
VMNVK

>C2GR2_ARATH_238-426
LVDYLPCELNKFLFTPFRKELLQGLSDVGPWMQEDTRVVTYMRAATAVKATENQVYRKAS
FAVFVSVSTPDVPYGNTFKIELLYKTAGGSRLIISWGIQFSQSTKGMIEGGARLKESFEQ
FSNAK

>C2GR2_ARATH_849-1023
VYTLPVELVMK-IFGGLERKIKSGCLSYTTWSKKPERRLSYKYNHY-GGVTCAQQKSPAP
WILNEIVALHDVPFGDHFRVHIRYEGVDCSKCEVYLKIRWLKTIEQRISKSIMFRNRFKV
IFDQK

>B9F3V9_ORYSJ_332-515
LVDYVPTEMNSMLFSAFWPAVVQGLSGFDPWVSNDKRTLSYTKAASAVKITEEQTYLKAA
FAVLSSVSSPEVPCGNCFKVEILYCPSKESHLTISWRLNFVQSTKGMIESGTKLREGYAQ
FTESQ

>B9F3V9_ORYSJ_899-1075
VYSLSINSLMD-MFSGLEHKVKAGCVDYTEWLLNQQRQISFKFDKI-GEASTTQRKYNLA
WVIEEVMTLQGVQHEDYSSIQLKYQSLKPCSIQVLLGIAWLKGAQKKVVKNVMSANRLRE
IFSEK

>A9SDA2_PHYPA_232-412
VLDYAAKALSSLICKPFFQELVQKTTEYEPWVKNDERVVSYMKAATSVKATETHTCRRLD
FVLDISCATPDVPCGTSFLVELQFCPVKECRLLISWRIKFLHSTKGMIESGARIKETYEI
FKESK

>A9SDA2_PHYPA_817-1004
VCAIPSDCAMS-LFEQLEEAMKMGYLNYTPWEGQNRRHTSYHLNRQ-SKVSCIQQRTMSD
CVLDEVITLHDVPFGDHFQVQVRRESTNPSFVKASVGVSWHKNTKKKITKNVHMAKEIRE
VMNVK

>A9TQF1_PHYPA_224-401
VLDYGAKSLSALICKAFIQELCLKTTEYEPWANNGERVVSYMKAATAVKASESHTCRRLD
FILDISCSTPDVPYGSNFMVKLQFCPSQECRLQVSWTLHFLHSTKGMIENGARIKETYEL
YRESR

>A9TQF1_PHYPA_820-1003
VCAIPMDSAMS-LFEKLEEVVKMGYINFTPWEGQNRRQVSYHLNRQ-SKVSCIQQKTMLD
YILDEVLTLHDVPFGDHFQVQVRRDSINPSSVKAYVGVSWHKNTKKKITKNVQMAKEIRE
AMNVK

>Q7XKT6_ORYSJ_248-436
MFDYLSKNLNSLIFGPFSKELLQGTMDYQPWNNNNTRTCQYTKGATAVKTIEEQTYLKAD
YVIMTRVRTPEVPFGNCFEVVMLYKSSSESHLTVSYNVEFLQSTKSMIEGSVRLKENFES
YAESR

>Q7XKT6_ORYSJ_859-1033
EYTLPADLLMG-VFDGLEAKARAGCLDYTPWDARPERHASYKFNRY-GEVVSTQLRLPSD
WTVYDVITLRNVPFGDFFRLHLRHNAAASSRCEILVGIEWVKRSQKRIARNICLAHRAKE
VLEAR

>YSP2_YEAST_841-1021
VIEINLGKVVNLLYGEYYERIAQKNFEIIP-NNFLIRDYAYTKPLSKTKCLITDTLEHYD
VKVLSITKNPDVPSGNIFSVKTVFLWDKNTKLTVYNSVDWTGKSKSMIEKGTFVADTTKI
MISKK

>YSP2_YEAST_1046-1230
IDEIPLGTVFSLLYGDYIKKINQNNFNVIPK----AREITYTKKLNQTKCIVTETIEHMD
FMVKQIVRSPDVPYGSSFSVHTRFFWGDHTNMKVVTNVVWTGKSKGTIEKGSIQRSSTKQ
LVDKK

>A9RSX7_PHYPA_212-394
LLDYGSKALNAILFKPFVRDLAQKSTEYEPWAGNGKRVTSYIKAASALKATEVQTYTRAD
YCVLSTCATPDAPYGGTFVVEVQITLGGMCHLQISYNVNFLQKSKGMIEGGVRIKETYAI
YQDAK

>A9RSX7_PHYPA_807-992
VLVIPAESVLA-AVNNVDLSIKLGLAEYTPWEETIQRELSYKLNRQ-SRVSCNQQQVVTD
LVIKEVLRYHDMPFGDHFEVHVKRESTNPTQVKAFVGVVWHKSTQKKITKNIYMAWQIQE
LIDVA

>F4HVW5_ARATH_257-449
VAEFSVEEFFRLFFSDFVESFNCGDKEFTSWHEKLTRNVSFQHPIKFGGCQESQKFRMYR
LVIETSQEISDVPYADYFTVEGVWDRDCRCILDVYVNVAFSKRTKGKIVQSTLCREAYAH
WIRHE

>YHO0_YEAST_751-934
VNEIHLGRVVNILFGKYIMAIAQKNSDIIPVPTVSKRDYSYVKTTPKTKCMITETIQHFN
VQVLQTTKTPDVPSGNSFYVRTVYLWANNTKLKLYVSVEWTGKSKSPIEKGTFVTDATKI
LVEGN

>YHO0_YEAST_957-1143
IREIPLGTVVQLLFGSYMQKVDKNNVNVIPKPSLVSRHYEYTKKLNQTKCLLTESIEHMD
VLVTQTTKTPDVPSGSNFAVESKIFWGQHTNMTVITKINWTSKSKGAIEKGSVQKVSVDY
MLSRD

>B9G4K6_ORYSJ_394-582
VFNFPAEEFFNTLLSDYITEFARKDKDIGQWADEYVRELNCKSICHYSAMTEWQHMVLSA
LVFETVQQVHDVPFGSFFEVHCRWSTTSSCSLNISAGAHFKKWCQSKIKSGAVYKKEVQE
MLEES

>GRM1B_HUMAN_55-233
YVNFNVDKLYDLLFTNFQRDFQRRFSDIHPWEENGSRVILYTITLTTATVRETQTMYKAS
YVIDAEVLTHDVPYHDYFYTINRYTRVARSRLRVSTELRYRKQPKTFIEKNFWLEDYFRH
LESAK

>GRM1B_HUMAN_321-502
YVNFNVDKLYDLLFTNFQRDFQRRFSDIHPWEENGSRVILYTITLTTATVRETQTMYKAS
YVIDAEVLTHDVPYHDYFYTINRYTRVARSRLRVSTELRYRKQPKTFIEKNFWLEDYFRH
LESAK

>GRM1B_MOUSE_321-502
YVNFNVDKLYDLLFTNFLRDFQRRFSDIHPWEENGSRVILYTITLTTATVRETQTMYKAS
YVIDAEVLTHDVPYHDYFYTINRYTRVARSRLRVSTELRYRKQPKTFIEKNFWLEDYFRH
LETTK

>GRM1C_HUMAN_107-289
FINFHADRMFELLFTSFMQKFSRNIIDVTPWELGGLRTMTYTIVLNCTAATEKQTLYKES
YLVDSEVLTHDVPYHDYFYTVNRYCRSSKCRLRVSTDLKYRKQPKSLIEKNSWLEDYFKQ
LESLI

>GRM1C_HUMAN_312-494
FINFHADRMFELLFTSFMQKFSRNIIDVTPWELGGLRTMTYTIVLNCTAATEKQTLYKES
YLVDSEVLTHDVPYHDYFYTVNRYCRSSKCRLRVSTDLKYRKQPKSLIEKNSWLEDYFKQ
LESLI

>B3KUR5_HUMAN_45-223
FINFHADRMFELLFTSFMQKFSRNIIDVTPWELGGLRTMTYTIVLNCTAATEKQTLYKES
YLVDSEVLTHDVPYHDYFYTVNRYCRSSKCRLRVSTDLKYRKQPKSLIEKNSWLEDYFKQ
LESLI

>GRM1C_MOUSE_107-289
YINFHAERMFELLFTSFMQRFSRNIIDVTPWESGGLRTMTYTIVLSYTAATEKQTLYKES
YLVDSEVLTHDVPYHDYFYTLNRYCRSAKCRLRVSTDLKYRKQPKSLIEKNSWLESYFKK
LESLM

>Q8W4D4_ARATH_391-576
IYNFAPEQVLNVLLADYTNEYARKDKNLEPWAEEYVREIKFRSICNDTAVTEWQHVVLSP
LVFETVQQPHDVPFGSYFEVHCRWRAKDESVIDIRVGVHFKKWCQSKIKAGAIYKKEVEV
MLELS

>I7M7X5_TETTS_1013-1226
SEFFPPREIFNILFGLFRFYIFQKDTDIQTFKSSPNLEFKVVHPVRVSYCQNKEKYFWIS
FIIEREIFLSKIPYCDYFTIRFQYNQVQDTRILIKLYVHFMKSTKGRIENGSLNTEVINT
VFTQI

>I7M7X5_TETTS_1307-1507
---VPPREIFNLIFFDYLYYFFQKDVDMGKFLNSELREYKYVHPVRVSHCQNKEKYYWIS
FIMEKEVYLSKIPYCDYFTVRFQYSKNENTKIICRIYVNFMKSTKGRIESGSLNTDVWKN
AFSLQ

>Q2MGF5_CAEEL_57-244
IMDFKVEKFYELLFTDFLTMLKTKTAEYATWDHQGTRTCTYTVSLAAIIVNEKQILTHYP
IMMQKETQNSGVPYSDNFTVNCRYCRTGPCRIKVHGGVMYKKSTKTFIEKGTHLDEHYQL
LSKDE

>J3KR86_HUMAN_127-303
LINFHAERLQQMLFSDFLQGFQCKFTDVSPWDSKCRRVLTYTIPISSASVVETQTLFRRG
CVVDSEVLTQGIPYQDYFYTAHRYCGLARARLRVSSEIRYRKQPKSLIEKNSWIEDYFHH
LERAK

>Q55FU7_DICDI_479-662
ILSFNVVNFYRALYSDFVHSYKRGDMNVKPWRERFIREVEYVAPVSKTRIQETQRYQLTR
LIVETDTIMLDIPYGDHFRIEAKWEETSQCRLSISLTVRFVKKTKSKIETTTVTKTSFDK
WVQKV

>GRM1A_MOUSE_365-539
LINFHAERLQQMLFSDFLQGFQRKFTDVSPWDSKCRRVLTYTIPISSASVVETQTLFRRG
CVVDSEVLTQGIPYQDYFYTAHRYCGLARARLRVSSEIRYRKQPKSLIEKNSWIEDYFHH
LDRAK

>C4M0I0_ENTHI_201-371
GGELDVKEFYEKFVRNKFKEIEKELTNISDWSEQFVRSQDFIVPLKSAHAIVNEIYYFEG
LIICSTNQTPDVPYGDSFKLEFKTTPKGECHFVEDFAVVFLKKVKGTIESQGVAKKDIDV
MIKIE

>C4M0I0_ENTHI_381-531
IIEIPPLQFFNTFVENKQIKLELGQTNITDWIQNGTRNINTIEPVDTTRAQIQQFYQLKK
LIIGSIRNYLD--SQDYYSTETRLLLSKNSILTIQANILLKKKG----------------
---KE

>B3KQF7_HUMAN_127-303
LINFHAERLQQMLFSDFLQGFQCKFTDVSPWDSKCRRVLTYTIPISSASVVETQTPFRRG
CVVDSEVLTQGIPYQDYFYTAHRYCGLARARLRVSSEIRYRKQPKSLIEKNSWIEDYFHH
LERAK

>Q8MRR1_DROME_41-220
IVHLPVDTLFNLLFSKFITDFMRKSTDLGEWNEEGVRTVNVTVQLATSKVTEYQTQRECS
YSIDVNSVNAGIPYAESFSVLIHFCRTVDTMLSIHTQIKYKKSIKGFIEKNTWLEDFFGA
QLHQS

>Q86AF7_DICDI_286-471
YVNFECIKFYTLMIDSFWAYVECGFLDMSEWSESCERTLNFKTPISVATVQQTQKIRRTP
YVMETSSLSKDVPYGDSFSVENYLTESPQCILKVSTAVKFIKSIGGLIEKTVTNKEFFAC
WINKK

>D0MXP9_PHYIT_957-1148
LMDVEIATAYATLWVEFSRNVAAGATKIPAWKSTSSRVVSYTHNKKVIPTTQTQRYAYKP
LVVSTTTCVSDVPYCDYFRVEHRWVATKKCLAQVGLRVQWMKSTKKQIESTTVAKDAIKS
WLNHD

>Q8MKJ8_DROME_144-324
LLQLMVDALFNMLFSAFLQSFRRKSTDLGVWNAGGQRTVSMTVALQTAKITETQTMRECS
YSIDVQSVNADIPYADTFVVLMHFCATVETDVLVFAEIQFLKSVKTFIERNAYLEEFCQS
LYSLI

>D0NMG0_PHYIT_279-489
LLDLRVKRVFDLLWNDFSHSNKARNIDIESWLDKAYRMVRSQHPPKYAGCTRTQRFRLDK
FVITELNRMSKIPFSDYFEVEMRFVRDGNCHVQAGLVVNFLKATKSQINSSTRSKEALES
WAKIE

>B8C8I7_THAPS_81-294
VINLQTAEFFRVFFADSMRDFRRGDVDVGKWENSAERTLHFNTLTHYAKATKVQRATQLS
LVIENETQLAEIPFADRFRVVERWCMSGGSKLTVHAEVIMLRSCENQIRKRASFTEMNND
WVRVK

>Q22XZ6_TETTS_144-333
LLRLPVDAFFEKFIGDSYGQHKNGSTDISEWNEELTRECNLVIKVSTSRFQKIQTYKKEG
LIISSTSKVFDVPYSGYFTTEEKWEEGSSCLLVCKGWVTFNKNTKKTITQRNELKEDYEV
WIGRK

>Q4P940_USTMA_827-1016
VLDYPPEKIYNLLFTSFMKEFDQKLLDLSEWNADNSRNISYIKPLAQTKCVLTDENLHVD
VVTLTTTRTPDVPSGGSFSVKTKTCWAGTSHVYVTCQVEWSGRSKSIIDKASLQKQYYKE
LDERK

>B9F0Z0_ORYSJ_387-537
----------------AFQPFHVLVDATSKWSDEYIREVMFRSLCHDTAVTEWQRASFSK
LIYETKHQAHDVPFGSYFEIHCRWHTTSSCQVDIKIGVNMKKWCQSKIKSGATYRREVCK
ILECD

>B8BQ30_THAPS_365-549
AIHLPVDEFHNLVLKDSIGKFMIGDFDVTPWPAGATRTIHYSHPVNTAKAFKKQYLNKFG
LCLESCTIVEDVPMTDCFVVDDRLWKDPDCIVGVSFQIRFVKGTRRIIENAARFQKWWGE
FGNSS

>V5IMN0_NEUCR_493-676
IGDVPLGKVYNLLFGAWMTKWDQKCFEIDDKGLNNTRTFNYIKPLNQTKCMVTEQLDNLD
VNVTVSTQNPDVPNGNIFVVKTKYCWAENTRVQINCTIEWSGKSKGAIERGANQAQYAKD
LFVKA

>B9G4T6_ORYSJ_322-427
----------------------------------------------FGSCQEVQKLRVYK
LMIQTSQQIGDAPYGDHFTVEGIWDQDSLCYLRVYINVAFSKKTRGKIDQSTKCRDVFGL
WVKHD

>Q55CZ7_DICDI_2-179
NLEFRVETFFTFFFENFKQKYSRGDNQIKAWTSDNTREVSFCSFISKAKVKEVQHYKYIE
LYVSSETFFDGSSIGKSFSSVSEWTPISNCKVVIVVKNNY-NGSKGVLENWVHTEDSFKQ
WLTRQ

>F8WJ74_MOUSE_365-496
LINFHAERLQQMLFSDFLQGFQRKFTDVSPWDSKCRRVLTYTIPISSASVVETQTLFRRG
CVVDSEVLTQGIPYQDYFYTAHRYCGLARARLR---------------------------
-NR--

>Q86AF6_DICDI_540-708
WSTYQISEFYQLICRTFWGSVTHSYTEQTEWTNNCHRNMDFRTAISSTRVYQTQRCKLKN
FILQSTSVSKDVPYGDAFSVENLLVAIDNCLTKLSSKIKFTKSVSSMIQKTALNKEFFVL
WNTRN

>B8CDL4_THAPS_224-415
IGKIKINDYYEVAWSEIYAPFSCGKNDVTPWGGEIQRYVTFNFMKQLVEVKHTQRCRRLG
CIVQMTLEMKGFPYSDCFVVEVRHVRVGEIIVEIGMSVRFLKSCEGKIKTNTGTTKAQLE
LLRVE

>D0NJ57_PHYIT_385-538
ILEFPVDTFMKLFYLDGLDKFQTGSTEMNPWPLEDTRSLQFRVPVDSSQVDVLQCLKENE
RVVESSTRLVDIPYGDYFSVEDRWTSSDPCKVFIELKVRLEQEL----------------
-----

>YL072_YEAST_390-578
LLEFSPGLLFIMMFNEFELSFTQDSSNIGTFVNKDYREFQYTKQLHSTNCEVAEILLHCD
INVLSITRTPNVPSGTSFSTRTRYMWDDQCILKISFWVDWNASSKPMVESNCKQISATKD
LVKEE

>B8C2T9_THAPS_869-1064
IFTLHIESYYKTGWAELYGPWRKGSFDVSQWSKEGKRIIRFKFKRTVAGVTQTQYCRRDG
CVTMMTVEMDGIPYSDVFAVEVRWARTGCITIDAGVHVRFIKSSASKIKSGTLTKPIHLD
LFEKV

>Q4QEC5_LEIMA_378-547
-----VLDVFGVCFDDVLEDYERKDTDQEPWTKDGQRQFTCTTLVKPYTYIEYQRYALFK
LAVQFSSQVPGVMFGDAFRVEALVTQAGSVTMRAFGYVQFLKSVKGRILATVMLPDGSKT
LANCE

>B8CDL2_THAPS_184-373
ILNVAVQEYFNIAWSELYGSWSQEKHNVNPWTVDTRRIVTYDFEKTNVQVEHLQQYKLSN
CVVHMTISMKGFPYSDCFVVEVCHVLNANLEVQIRMNVKFVKASEWKIRNNTTTKKAQLD
LYEKA

>Q4QEC6_LEIMA_54-221
-----VLDVFGVCFDDVLEDYERKDTDQEPWTKDGQRQFTCTTLVKPYTYIEYQRYALFK
LAVQFSSQVPGVMFGDAFRVEALVTQAGSVTMRAFGYVQFLKSVKGRILATAMLPDGCKK
LAAAA

>Q8VZF8_ARATH_257-370
VAEFSVEEFFRLFFSDFVESFNCGDKEFTSWHEKLTRNVSFQHPIKFGGCQESQKFRMYR
LVIETSHRSA--------------------------------------------------
-----

>Q4Q507_LEIMA_35-214
MLPLKIQKLWDNVFQDFFKKYKRNESKLGPWAVDHSRTVSLVAIVEPTPLNQVQRFAYVN
LVYQISSQTPEMPAGSSFRTEAYFEADSACSIAIWGNCRKMSMSQYIATPRAIMTSAYRQ
MVNSE

>C4LUM2_ENTHI_46-249
VTIFHANDLFMLVFSNTVKQLNIGQKEVEGWEANGILYLSYKGVSSETRIEEKWEMRMNE
IMIAMVVSVFDIPYSSYFKIESLMK-DEGCDIVVKLNVKFMKSTKNRIEQTTMYKNKYEE
WMKGK

>I7MCY9_TETTS_788-993
TFELETREVFIEIFSDFSHFYYIKDTNITPWLESNTKTNQFIHPVRTCQVNSEEKIFWLS
ILIQREFKVSKVPMADCFTTQNFYHQTGPVKITFGFFINFVKSSKSLIVKSSGNRETWNG
KFKTE

>Q5BB65_EMENI_853-1030
IKDIPLGKVYSYVFGPFVPKFNQKSGELNCDGLTNTRKYSYIKPLNQTKCISTEQLDFLD
VLVTLSTQTPDVPSGNVFTTKTKYLWAANTRFLMTCTIEWSGKSKGPIEKGAIQGTFGTD
LIAKT

>YFE2_YEAST_402-586
LKEFDPGILFEIMFNSFLLDFGQEGSQIIPNSIDGKREYSYEKALHSTTCYVAEVIKRKD
YEVISSIRTPNVPSGGSFSTKTRYLWNDECLLRVSFWVEWTGSSKGMVENGCKQLEAAQL
MERSK

>B8BUE2_THAPS_254-437
VANLPVSSFFDTCLSNPLSIFVMGDKNISGWAHSDSRTIRFEHKSRTAQVTRNQTYRCYG
-CLKNVTNIKGVPSADAFFAEDMWLEPVEVVLNVRFRLTFSKSTKSIIESRARTLEWYRQ
YTSVA

>Q23QL2_TETTS_311-513
KWTIKAKEIYILFFGNFGMYYVLNELNMSDIIDYATRKCTFTHIIKSCDCFIEEKIYWVS
ILIERELAFQGIPLSSHFNPRVIYQETGETQIRSGYYIHYVKDTKSKIDKTSDNIKNWEK
ISKKY

>Q7RWT3_NEUCR_945-1126
VAEFEAKACFHVLFGDIFPKLERRAKEIGPWKDHGARQFKFKVDKADANIVDTQNIDIFN
YVVTHVKTPWHLPHSHAFKLITKVVHVAKCKLAIYTKADWSKAPKNMVERQALAANDAEE
LAETD

>D0NHH4_PHYIT_394-641
LMTIPVSEFLEMVTPRASSSAGEKDSDDRDWHPRFVRALSYHPDAAAVTIEQYHSCTIED
ASLRSKIYTLSIPYSNCFSIEVIVDMNTELHIRWRAGVTFSRDTKTQLERGALVRSTCTT
LLKRD

>Q6K8R7_ORYSJ_365-458
----------------AFQPFHVLVDATSKWSDEYIREVMFRSLCHDTAVTEWQRASFSK
LIYETKHQAHDVPFGSYFEVASKNNFN---------------------------------
-----

>B8LDM5_THAPS_929-1109
GLELPFKRLRWALLHSLKDAFVMNYADIGSWEEDFTLEFSYLMPKSANMCYATHEIIYYD
LVIKEKTLTPEVPYGNSFIAWTQYNSTGKCRMVCSVEAEFPNGPARQIKSGMRTAEKFVL
LGECR

>I7M5W4_TETTS_346-560
TFSLKAREVFGIFFSNFLEFFYLHGTNVSEILEYPERHISFTHNIPSLQCQMKETIYWQS
FTLVRLLSLKGAPIITCVEPRVVFYEVNGTILRSGFYVHFKSNTKKIIEKSSKNEKTWNE
LKNSN
