# Supplementary material for: Identification and phylogenetic analyses of VASt, an uncharacterized protein domain associated with lipid-binding domains in Eukaryotes
Source: BMC Bioinformatics. 2014 Jun 26;15:222. doi: 10.1186/1471-2105-15-222 (PMC4082322; doi:10.1186/1471-2105-15-222)
Supplement: Additional file 6 — Phylogenetic tree of 85 VASt-containing proteins from 17 fully-sequenced genomes in newick format. [file 1471-2105-15-222-S6.zip › 1866545001118858_add6.newick]

(Q4QEC5_LEIMA_378-547:0.03862951,Q4QEC6_LEIMA_54-221:0.00897059,(Q4Q507_LEIMA_35-214:1.12706375,(((Q86AF7_DICDI_286-471:0.32714284,Q86AF6_DICDI_540-708:0.67871268):0.79748187[1.00],(Q55CZ7_DICDI_2-179:1.36517594,((D0NJ57_PHYIT_385-538:1.00305380,(B8C8I7_THAPS_81-294:0.89611021,((Q22XZ6_TETTS_144-333:0.69799933,(C4M0I0_ENTHI_201-371:1.02285746,C4M0I0_ENTHI_381-531:1.10271090):0.20109562[0.74]):0.36251322[0.92],(B8BQ30_THAPS_365-549:0.61484476,B8BUE2_THAPS_254-437:0.84599882):0.52583081[0.97]):0.04065441[0.00]):0.06256359[0.69]):0.11736617[0.46],(((B9G4T6_ORYSJ_322-427:0.40386742,(F4HVW5_ARATH_257-449:0.00000688,Q8VZF8_ARATH_257-370:0.05190204):0.10973467[0.85]):0.62081966[1.00],(((B8C2T9_THAPS_869-1064:0.44219101,(B8CDL2_THAPS_184-373:0.48375718,B8CDL4_THAPS_224-415:0.36892992):0.21924762[0.89]):0.76192211[1.00],(D0NMG0_PHYIT_279-489:0.67445473,D0MXP9_PHYIT_957-1148:0.79852613):0.06417667[0.58]):0.21228997[0.66],(((C2GR1_ARATH_844-1019:0.27205925,(C2GR2_ARATH_849-1023:0.46005285,(Q7XKT6_ORYSJ_859-1033:0.48143562,(A9RSX7_PHYPA_807-992:0.45071311,(A9TQ08_PHYPA_826-1012:0.06939160,(A9SDA2_PHYPA_817-1004:0.09633194,A9TQF1_PHYPA_820-1003:0.05737291):0.13427982[0.96]):0.18790585[0.91]):0.50700287[1.00]):0.10185354[0.29]):0.24355099[0.96]):0.10136762[0.91],(Q5Z6I4_ORYSJ_857-1036:0.26108947,(B9G1J5_ORYSJ_898-1071:0.29492445,(B9FU30_ORYSJ_849-1024:0.13071095,B9F3V9_ORYSJ_899-1075:0.25171595):0.22323445[0.99]):0.04962680[0.33]):0.00000238[0.00]):1.17642851[1.00],(((I7M7X5_TETTS_1013-1226:0.26314699,I7M7X5_TETTS_1307-1507:0.23172786):0.46024769[0.99],(I7MCY9_TETTS_788-993:0.54702310,(I7M5W4_TETTS_346-560:0.68990990,Q23QL2_TETTS_311-513:0.50510977):0.36137520[0.94]):0.28879894[0.83]):0.17723453[0.22],(Q22US2_TETTS_932-1154:1.06837109,(Q22US2_TETTS_1211-1402:0.29708281,Q22US2_TETTS_1444-1649:0.33212962):0.39348451[0.97]):0.19366902[0.82]):0.33211800[0.92]):0.31966578[0.70]):0.06387573[0.00]):0.09770960[0.85],(Q55FU7_DICDI_479-662:0.64222672,((B9G4K6_ORYSJ_394-582:0.14666260,(Q8W4D4_ARATH_391-576:0.25230420,(B9F0Z0_ORYSJ_387-537:0.00000155,Q6K8R7_ORYSJ_365-458:0.11068186):0.54056771[1.00]):0.03991714[0.54]):0.78171255[1.00],(C4LUM2_ENTHI_46-249:1.09161177,(D0NHH4_PHYIT_394-641:1.58557447,(D0NKW7_PHYIT_491-663:0.39374767,D0NKW7_PHYIT_696-864:0.44866497):0.39745511[0.91]):0.31657742[0.85]):0.13251272[0.21]):0.14248786[0.75]):0.17534820[0.86]):0.09306371[0.83]):0.02883167[0.09]):0.02240472[0.56]):0.14476872[0.84],((Q2MGF5_CAEEL_57-244:0.70274443,((Q8MRR1_DROME_41-220:0.28060269,Q8MKJ8_DROME_144-324:0.35201895):0.39375218[1.00],(((GRM1B_MOUSE_321-502:0.01083896,(GRM1B_HUMAN_321-502:0.00000001,GRM1B_HUMAN_55-233:0.00000035):0.00955249[0.76]):0.19508698[0.97],(((GRM1A_MOUSE_365-539:0.00000001,F8WJ74_MOUSE_365-496:0.00884006):0.00480759[0.62],(J3KR86_HUMAN_127-303:0.00000032,B3KQF7_HUMAN_127-303:0.00684696):0.00885324[0.78]):0.31414482[1.00],(GRM1C_MOUSE_107-289:0.04354039,(GRM1C_HUMAN_107-289:0.00000001,(B3KUR5_HUMAN_45-223:0.00000001,GRM1C_HUMAN_312-494:0.00000037):0.00000001[0.00]):0.03528700[0.82]):0.27920642[1.00]):0.05423339[0.35]):0.40586538[0.99],Q7RWT3_NEUCR_945-1126:1.50093111):0.03891863[0.65]):0.11242783[0.83]):0.19965517[0.93],(((C2GR2_ARATH_238-426:0.35659766,(C2GR1_ARATH_236-423:0.16194905,(Q5Z6I4_ORYSJ_261-445:0.18616713,(Q7XKT6_ORYSJ_248-436:0.51519842,(B9G1J5_ORYSJ_289-475:0.20806853,(B9FU30_ORYSJ_284-472:0.11977720,B9F3V9_ORYSJ_332-515:0.12835374):0.16059295[0.99]):0.08179521[0.70]):0.04632223[0.64]):0.04278728[0.81]):0.06722390[0.78]):0.13051981[0.93],(A9RSX7_PHYPA_212-394:0.33540679,(A9TQ08_PHYPA_235-415:0.10063666,(A9SDA2_PHYPA_232-412:0.14005934,A9TQF1_PHYPA_224-401:0.12454472):0.11022775[0.96]):0.10703538[0.90]):0.16739200[0.94]):0.45636004[1.00],(B8LDM5_THAPS_929-1109:1.36360712,((YL072_YEAST_390-578:0.44992909,YFE2_YEAST_402-586:0.34800082):0.50746157[1.00],(Q4P940_USTMA_827-1016:0.39329903,((V5IMN0_NEUCR_493-676:0.21637709,Q5BB65_EMENI_853-1030:0.30653282):0.23401046[0.93],((YSP2_YEAST_841-1021:0.29107891,YHO0_YEAST_751-934:0.24721566):0.25075831[0.98],(YSP2_YEAST_1046-1230:0.21300491,YHO0_YEAST_957-1143:0.34074576):0.19872945[0.93]):0.24483201[0.94]):0.23918898[0.93]):0.19771026[0.83]):0.17778934[0.87]):0.13061022[0.67]):0.19460346[0.93]):0.10640958[0.82]):0.30746292[0.86]):0.90520795[1.00]);
