# Supplementary material for: Identification and phylogenetic analyses of VASt, an uncharacterized protein domain associated with lipid-binding domains in Eukaryotes
Source: BMC Bioinformatics. 2014 Jun 26;15:222. doi: 10.1186/1471-2105-15-222 (PMC4082322; doi:10.1186/1471-2105-15-222)
Supplement: Additional file 7 — Atomic coordinates of AtVAD1 VASt domain best model obtained via modeling by I-TASSER in .pdb format. [file 1471-2105-15-222-S7.zip › 1866545001118858_add7.pdb]

ATOM      1  N   ASN A   1      -0.234 -12.671 -13.423  1.00  1.00              
ATOM      2  CA  ASN A   1       0.307 -13.838 -14.155  1.00  1.00              
ATOM      3  CB  ASN A   1      -0.100 -13.780 -15.637  1.00  1.00              
ATOM      4  CG  ASN A   1      -1.596 -14.045 -15.730  1.00  1.00              
ATOM      5  OD1 ASN A   1      -2.377 -13.154 -16.063  1.00  1.00              
ATOM      6  ND2 ASN A   1      -2.009 -15.305 -15.430  1.00  1.00              
ATOM      7  C   ASN A   1       1.791 -13.838 -14.088  1.00  1.00              
ATOM      8  O   ASN A   1       2.381 -13.982 -13.018  1.00  1.00              
ATOM      9  N   TRP A   2       2.433 -13.656 -15.253  1.00  1.00              
ATOM     10  CA  TRP A   2       3.856 -13.731 -15.298  1.00  1.00              
ATOM     11  CB  TRP A   2       4.435 -13.789 -16.722  1.00  1.00              
ATOM     12  CG  TRP A   2       4.297 -15.134 -17.390  1.00  1.00              
ATOM     13  CD2 TRP A   2       5.378 -16.072 -17.497  1.00  1.00              
ATOM     14  CD1 TRP A   2       3.222 -15.710 -18.002  1.00  1.00              
ATOM     15  NE1 TRP A   2       3.566 -16.953 -18.480  1.00  1.00              
ATOM     16  CE2 TRP A   2       4.892 -17.187 -18.177  1.00  1.00              
ATOM     17  CE3 TRP A   2       6.672 -16.006 -17.065  1.00  1.00              
ATOM     18  CZ2 TRP A   2       5.697 -18.259 -18.435  1.00  1.00              
ATOM     19  CZ3 TRP A   2       7.482 -17.089 -17.325  1.00  1.00              
ATOM     20  CH2 TRP A   2       7.002 -18.194 -17.998  1.00  1.00              
ATOM     21  C   TRP A   2       4.487 -12.588 -14.610  1.00  1.00              
ATOM     22  O   TRP A   2       4.197 -11.424 -14.882  1.00  1.00              
ATOM     23  N   LYS A   3       5.390 -12.924 -13.676  1.00  1.00              
ATOM     24  CA  LYS A   3       6.145 -11.896 -13.059  1.00  1.00              
ATOM     25  CB  LYS A   3       6.079 -11.862 -11.521  1.00  1.00              
ATOM     26  CG  LYS A   3       4.795 -11.261 -10.946  1.00  1.00              
ATOM     27  CD  LYS A   3       3.588 -12.196 -10.961  1.00  1.00              
ATOM     28  CE  LYS A   3       3.501 -13.067  -9.706  1.00  1.00              
ATOM     29  NZ  LYS A   3       2.142 -13.635  -9.571  1.00  1.00              
ATOM     30  C   LYS A   3       7.577 -12.117 -13.410  1.00  1.00              
ATOM     31  O   LYS A   3       8.223 -13.016 -12.876  1.00  1.00              
ATOM     32  N   PRO A   4       8.091 -11.326 -14.311  1.00  1.00              
ATOM     33  CA  PRO A   4       9.488 -11.411 -14.620  1.00  1.00              
ATOM     34  CD  PRO A   4       7.311 -10.806 -15.420  1.00  1.00              
ATOM     35  CB  PRO A   4       9.691 -10.527 -15.847  1.00  1.00              
ATOM     36  CG  PRO A   4       8.324 -10.581 -16.556  1.00  1.00              
ATOM     37  C   PRO A   4      10.196 -10.959 -13.392  1.00  1.00              
ATOM     38  O   PRO A   4      11.328 -11.366 -13.138  1.00  1.00              
ATOM     39  N   GLU A   5       9.514 -10.078 -12.650  1.00  1.00              
ATOM     40  CA  GLU A   5       9.873  -9.541 -11.377  1.00  1.00              
ATOM     41  CB  GLU A   5       9.783 -10.560 -10.220  1.00  1.00              
ATOM     42  CG  GLU A   5       8.336 -10.918  -9.856  1.00  1.00              
ATOM     43  CD  GLU A   5       8.326 -11.864  -8.660  1.00  1.00              
ATOM     44  OE1 GLU A   5       9.389 -12.477  -8.375  1.00  1.00              
ATOM     45  OE2 GLU A   5       7.251 -11.985  -8.014  1.00  1.00              
ATOM     46  C   GLU A   5      11.197  -8.861 -11.324  1.00  1.00              
ATOM     47  O   GLU A   5      11.690  -8.745 -10.204  1.00  1.00              
ATOM     48  N   ASP A   6      11.702  -8.296 -12.464  1.00  1.00              
ATOM     49  CA  ASP A   6      12.998  -7.642 -12.635  1.00  1.00              
ATOM     50  CB  ASP A   6      12.980  -6.516 -13.682  1.00  1.00              
ATOM     51  CG  ASP A   6      12.760  -7.145 -15.050  1.00  1.00              
ATOM     52  OD1 ASP A   6      13.504  -8.103 -15.389  1.00  1.00              
ATOM     53  OD2 ASP A   6      11.847  -6.670 -15.778  1.00  1.00              
ATOM     54  C   ASP A   6      13.411  -7.037 -11.333  1.00  1.00              
ATOM     55  O   ASP A   6      12.814  -6.069 -10.868  1.00  1.00              
ATOM     56  N   THR A   7      14.459  -7.603 -10.699  1.00  1.00              
ATOM     57  CA  THR A   7      14.624  -7.261  -9.320  1.00  1.00              
ATOM     58  CB  THR A   7      14.837  -8.457  -8.431  1.00  1.00              
ATOM     59  OG1 THR A   7      13.755  -9.368  -8.542  1.00  1.00              
ATOM     60  CG2 THR A   7      14.958  -7.974  -6.977  1.00  1.00              
ATOM     61  C   THR A   7      15.774  -6.369  -9.024  1.00  1.00              
ATOM     62  O   THR A   7      16.934  -6.723  -9.221  1.00  1.00              
ATOM     63  N   ASP A   8      15.448  -5.164  -8.521  1.00  1.00              
ATOM     64  CA  ASP A   8      16.442  -4.357  -7.888  1.00  1.00              
ATOM     65  CB  ASP A   8      16.192  -2.840  -7.981  1.00  1.00              
ATOM     66  CG  ASP A   8      16.497  -2.375  -9.399  1.00  1.00              
ATOM     67  OD1 ASP A   8      16.974  -3.211 -10.211  1.00  1.00              
ATOM     68  OD2 ASP A   8      16.265  -1.170  -9.687  1.00  1.00              
ATOM     69  C   ASP A   8      16.205  -4.771  -6.468  1.00  1.00              
ATOM     70  O   ASP A   8      15.304  -4.272  -5.799  1.00  1.00              
ATOM     71  N   ALA A   9      17.039  -5.705  -5.993  1.00  1.00              
ATOM     72  CA  ALA A   9      16.928  -6.465  -4.778  1.00  1.00              
ATOM     73  CB  ALA A   9      18.012  -7.559  -4.720  1.00  1.00              
ATOM     74  C   ALA A   9      17.008  -5.635  -3.531  1.00  1.00              
ATOM     75  O   ALA A   9      16.840  -4.415  -3.533  1.00  1.00              
ATOM     76  N   PRO A  10      17.106  -6.353  -2.428  1.00  1.00              
ATOM     77  CA  PRO A  10      17.212  -5.667  -1.174  1.00  1.00              
ATOM     78  CD  PRO A  10      16.265  -7.537  -2.265  1.00  1.00              
ATOM     79  CB  PRO A  10      16.809  -6.660  -0.088  1.00  1.00              
ATOM     80  CG  PRO A  10      15.803  -7.567  -0.801  1.00  1.00              
ATOM     81  C   PRO A  10      18.445  -4.926  -0.822  1.00  1.00              
ATOM     82  O   PRO A  10      19.557  -5.437  -0.957  1.00  1.00              
ATOM     83  N   LYS A  11      18.229  -3.702  -0.322  1.00  1.00              
ATOM     84  CA  LYS A  11      19.298  -2.988   0.265  1.00  1.00              
ATOM     85  CB  LYS A  11      18.958  -1.527   0.600  1.00  1.00              
ATOM     86  CG  LYS A  11      18.708  -0.661  -0.637  1.00  1.00              
ATOM     87  CD  LYS A  11      18.057   0.687  -0.323  1.00  1.00              
ATOM     88  CE  LYS A  11      17.811   1.549  -1.561  1.00  1.00              
ATOM     89  NZ  LYS A  11      19.100   1.940  -2.171  1.00  1.00              
ATOM     90  C   LYS A  11      19.443  -3.738   1.542  1.00  1.00              
ATOM     91  O   LYS A  11      18.475  -4.281   2.073  1.00  1.00              
ATOM     92  N   LEU A  12      20.660  -3.799   2.074  1.00  1.00              
ATOM     93  CA  LEU A  12      20.901  -4.617   3.217  1.00  1.00              
ATOM     94  CB  LEU A  12      22.395  -4.699   3.552  1.00  1.00              
ATOM     95  CG  LEU A  12      23.187  -5.518   2.508  1.00  1.00              
ATOM     96  CD1 LEU A  12      22.814  -7.008   2.582  1.00  1.00              
ATOM     97  CD2 LEU A  12      23.033  -4.951   1.085  1.00  1.00              
ATOM     98  C   LEU A  12      20.126  -4.136   4.400  1.00  1.00              
ATOM     99  O   LEU A  12      19.791  -4.929   5.279  1.00  1.00              
ATOM    100  N   SER A  13      19.840  -2.824   4.485  1.00  1.00              
ATOM    101  CA  SER A  13      19.086  -2.375   5.618  1.00  1.00              
ATOM    102  CB  SER A  13      18.818  -0.859   5.619  1.00  1.00              
ATOM    103  OG  SER A  13      18.068  -0.497   6.769  1.00  1.00              
ATOM    104  C   SER A  13      17.771  -3.090   5.548  1.00  1.00              
ATOM    105  O   SER A  13      17.373  -3.584   4.494  1.00  1.00              
ATOM    106  N   SER A  14      17.062  -3.171   6.687  1.00  1.00              
ATOM    107  CA  SER A  14      15.842  -3.924   6.776  1.00  1.00              
ATOM    108  CB  SER A  14      15.314  -4.077   8.211  1.00  1.00              
ATOM    109  OG  SER A  14      14.924  -2.815   8.730  1.00  1.00              
ATOM    110  C   SER A  14      14.754  -3.291   5.972  1.00  1.00              
ATOM    111  O   SER A  14      13.631  -3.795   5.956  1.00  1.00              
ATOM    112  N   ASP A  15      15.018  -2.135   5.339  1.00  1.00              
ATOM    113  CA  ASP A  15      13.999  -1.606   4.486  1.00  1.00              
ATOM    114  CB  ASP A  15      14.162  -0.115   4.136  1.00  1.00              
ATOM    115  CG  ASP A  15      13.742   0.718   5.336  1.00  1.00              
ATOM    116  OD1 ASP A  15      13.021   0.170   6.211  1.00  1.00              
ATOM    117  OD2 ASP A  15      14.126   1.917   5.388  1.00  1.00              
ATOM    118  C   ASP A  15      14.143  -2.365   3.211  1.00  1.00              
ATOM    119  O   ASP A  15      15.192  -2.317   2.568  1.00  1.00              
ATOM    120  N   PHE A  16      13.096  -3.120   2.830  1.00  1.00              
ATOM    121  CA  PHE A  16      13.170  -3.846   1.602  1.00  1.00              
ATOM    122  CB  PHE A  16      12.506  -5.241   1.571  1.00  1.00              
ATOM    123  CG  PHE A  16      13.204  -6.206   2.467  1.00  1.00              
ATOM    124  CD1 PHE A  16      14.507  -6.580   2.234  1.00  1.00              
ATOM    125  CD2 PHE A  16      12.523  -6.779   3.517  1.00  1.00              
ATOM    126  CE1 PHE A  16      15.132  -7.483   3.062  1.00  1.00              
ATOM    127  CE2 PHE A  16      13.141  -7.683   4.347  1.00  1.00              
ATOM    128  CZ  PHE A  16      14.450  -8.032   4.122  1.00  1.00              
ATOM    129  C   PHE A  16      12.382  -3.051   0.624  1.00  1.00              
ATOM    130  O   PHE A  16      11.499  -2.271   0.983  1.00  1.00              
ATOM    131  N   THR A  17      12.709  -3.208  -0.663  1.00  1.00              
ATOM    132  CA  THR A  17      11.975  -2.475  -1.632  1.00  1.00              
ATOM    133  CB  THR A  17      12.789  -1.339  -2.179  1.00  1.00              
ATOM    134  OG1 THR A  17      12.095  -0.646  -3.205  1.00  1.00              
ATOM    135  CG2 THR A  17      14.139  -1.888  -2.651  1.00  1.00              
ATOM    136  C   THR A  17      11.547  -3.428  -2.707  1.00  1.00              
ATOM    137  O   THR A  17      12.182  -4.454  -2.937  1.00  1.00              
ATOM    138  N   LYS A  18      10.376  -3.175  -3.323  1.00  1.00              
ATOM    139  CA  LYS A  18      10.007  -3.922  -4.486  1.00  1.00              
ATOM    140  CB  LYS A  18       8.763  -4.826  -4.373  1.00  1.00              
ATOM    141  CG  LYS A  18       9.037  -6.244  -3.863  1.00  1.00              
ATOM    142  CD  LYS A  18       7.767  -7.094  -3.768  1.00  1.00              
ATOM    143  CE  LYS A  18       8.019  -8.603  -3.687  1.00  1.00              
ATOM    144  NZ  LYS A  18       8.215  -9.027  -2.284  1.00  1.00              
ATOM    145  C   LYS A  18       9.689  -2.875  -5.494  1.00  1.00              
ATOM    146  O   LYS A  18       8.854  -2.008  -5.242  1.00  1.00              
ATOM    147  N   VAL A  19      10.351  -2.907  -6.664  1.00  1.00              
ATOM    148  CA  VAL A  19      10.080  -1.840  -7.584  1.00  1.00              
ATOM    149  CB  VAL A  19      11.296  -1.054  -7.985  1.00  1.00              
ATOM    150  CG1 VAL A  19      12.253  -1.975  -8.757  1.00  1.00              
ATOM    151  CG2 VAL A  19      10.840   0.175  -8.792  1.00  1.00              
ATOM    152  C   VAL A  19       9.474  -2.405  -8.821  1.00  1.00              
ATOM    153  O   VAL A  19       9.746  -3.542  -9.190  1.00  1.00              
ATOM    154  N   ALA A  20       8.591  -1.640  -9.487  1.00  1.00              
ATOM    155  CA  ALA A  20       8.030  -2.164 -10.697  1.00  1.00              
ATOM    156  CB  ALA A  20       6.628  -2.755 -10.486  1.00  1.00              
ATOM    157  C   ALA A  20       7.964  -1.051 -11.678  1.00  1.00              
ATOM    158  O   ALA A  20       7.699   0.084 -11.295  1.00  1.00              
ATOM    159  N   GLU A  21       8.242  -1.332 -12.968  1.00  1.00              
ATOM    160  CA  GLU A  21       8.153  -0.252 -13.913  1.00  1.00              
ATOM    161  CB  GLU A  21       9.511   0.274 -14.423  1.00  1.00              
ATOM    162  CG  GLU A  21      10.289   1.030 -13.343  1.00  1.00              
ATOM    163  CD  GLU A  21      11.562   1.619 -13.933  1.00  1.00              
ATOM    164  OE1 GLU A  21      11.918   1.237 -15.078  1.00  1.00              
ATOM    165  OE2 GLU A  21      12.199   2.459 -13.243  1.00  1.00              
ATOM    166  C   GLU A  21       7.332  -0.702 -15.076  1.00  1.00              
ATOM    167  O   GLU A  21       7.564  -1.764 -15.647  1.00  1.00              
ATOM    168  N   ALA A  22       6.315   0.100 -15.444  1.00  1.00              
ATOM    169  CA  ALA A  22       5.488  -0.244 -16.566  1.00  1.00              
ATOM    170  CB  ALA A  22       4.224  -1.031 -16.183  1.00  1.00              
ATOM    171  C   ALA A  22       5.049   1.042 -17.153  1.00  1.00              
ATOM    172  O   ALA A  22       4.746   1.974 -16.415  1.00  1.00              
ATOM    173  N   LYS A  23       4.978   1.125 -18.495  1.00  1.00              
ATOM    174  CA  LYS A  23       4.660   2.397 -19.067  1.00  1.00              
ATOM    175  CB  LYS A  23       5.631   2.802 -20.194  1.00  1.00              
ATOM    176  CG  LYS A  23       7.047   3.105 -19.689  1.00  1.00              
ATOM    177  CD  LYS A  23       8.119   3.111 -20.780  1.00  1.00              
ATOM    178  CE  LYS A  23       8.076   4.342 -21.685  1.00  1.00              
ATOM    179  NZ  LYS A  23       9.139   4.247 -22.711  1.00  1.00              
ATOM    180  C   LYS A  23       3.265   2.388 -19.606  1.00  1.00              
ATOM    181  O   LYS A  23       2.855   1.468 -20.312  1.00  1.00              
ATOM    182  N   PHE A  24       2.473   3.417 -19.238  1.00  1.00              
ATOM    183  CA  PHE A  24       1.195   3.555 -19.859  1.00  1.00              
ATOM    184  CB  PHE A  24      -0.016   3.566 -18.955  1.00  1.00              
ATOM    185  CG  PHE A  24       0.197   2.524 -17.940  1.00  1.00              
ATOM    186  CD1 PHE A  24       0.225   1.193 -18.266  1.00  1.00              
ATOM    187  CD2 PHE A  24       0.358   2.917 -16.640  1.00  1.00              
ATOM    188  CE1 PHE A  24       0.431   0.255 -17.287  1.00  1.00              
ATOM    189  CE2 PHE A  24       0.558   1.973 -15.674  1.00  1.00              
ATOM    190  CZ  PHE A  24       0.596   0.643 -15.986  1.00  1.00              
ATOM    191  C   PHE A  24       1.304   4.897 -20.504  1.00  1.00              
ATOM    192  O   PHE A  24       2.335   5.545 -20.363  1.00  1.00              
ATOM    193  N   SER A  25       0.301   5.388 -21.247  1.00  1.00              
ATOM    194  CA  SER A  25       0.663   6.599 -21.922  1.00  1.00              
ATOM    195  CB  SER A  25       0.619   6.462 -23.454  1.00  1.00              
ATOM    196  OG  SER A  25       0.988   7.690 -24.066  1.00  1.00              
ATOM    197  C   SER A  25      -0.179   7.785 -21.590  1.00  1.00              
ATOM    198  O   SER A  25      -1.359   7.841 -21.922  1.00  1.00              
ATOM    199  N   ILE A  26       0.458   8.764 -20.916  1.00  1.00              
ATOM    200  CA  ILE A  26      -0.005  10.098 -20.631  1.00  1.00              
ATOM    201  CB  ILE A  26      -1.179  10.210 -19.676  1.00  1.00              
ATOM    202  CG2 ILE A  26      -1.310  11.626 -19.102  1.00  1.00              
ATOM    203  CG1 ILE A  26      -2.456   9.827 -20.432  1.00  1.00              
ATOM    204  CD1 ILE A  26      -3.718   9.896 -19.591  1.00  1.00              
ATOM    205  C   ILE A  26       1.236  10.803 -20.158  1.00  1.00              
ATOM    206  O   ILE A  26       2.259  10.148 -19.953  1.00  1.00              
ATOM    207  N   PRO A  27       1.240  12.100 -20.040  1.00  1.00              
ATOM    208  CA  PRO A  27       2.431  12.722 -19.550  1.00  1.00              
ATOM    209  CD  PRO A  27       0.612  12.927 -21.060  1.00  1.00              
ATOM    210  CB  PRO A  27       2.373  14.189 -19.955  1.00  1.00              
ATOM    211  CG  PRO A  27       1.537  14.150 -21.241  1.00  1.00              
ATOM    212  C   PRO A  27       2.640  12.496 -18.102  1.00  1.00              
ATOM    213  O   PRO A  27       1.683  12.293 -17.354  1.00  1.00              
ATOM    214  N   VAL A  28       3.912  12.578 -17.699  1.00  1.00              
ATOM    215  CA  VAL A  28       4.312  12.297 -16.359  1.00  1.00              
ATOM    216  CB  VAL A  28       5.793  12.404 -16.173  1.00  1.00              
ATOM    217  CG1 VAL A  28       6.185  13.864 -16.369  1.00  1.00              
ATOM    218  CG2 VAL A  28       6.190  11.814 -14.814  1.00  1.00              
ATOM    219  C   VAL A  28       3.581  13.221 -15.433  1.00  1.00              
ATOM    220  O   VAL A  28       3.179  12.824 -14.341  1.00  1.00              
ATOM    221  N   GLU A  29       3.360  14.488 -15.819  1.00  1.00              
ATOM    222  CA  GLU A  29       2.667  15.296 -14.857  1.00  1.00              
ATOM    223  CB  GLU A  29       2.644  16.803 -15.156  1.00  1.00              
ATOM    224  CG  GLU A  29       3.950  17.489 -14.743  1.00  1.00              
ATOM    225  CD  GLU A  29       4.021  17.519 -13.218  1.00  1.00              
ATOM    226  OE1 GLU A  29       3.865  16.436 -12.593  1.00  1.00              
ATOM    227  OE2 GLU A  29       4.236  18.628 -12.660  1.00  1.00              
ATOM    228  C   GLU A  29       1.279  14.776 -14.657  1.00  1.00              
ATOM    229  O   GLU A  29       0.791  14.749 -13.528  1.00  1.00              
ATOM    230  N   GLU A  30       0.607  14.327 -15.735  1.00  1.00              
ATOM    231  CA  GLU A  30      -0.730  13.854 -15.563  1.00  1.00              
ATOM    232  CB  GLU A  30      -1.463  13.549 -16.876  1.00  1.00              
ATOM    233  CG  GLU A  30      -2.004  14.806 -17.563  1.00  1.00              
ATOM    234  CD  GLU A  30      -0.868  15.515 -18.283  1.00  1.00              
ATOM    235  OE1 GLU A  30      -0.255  14.878 -19.180  1.00  1.00              
ATOM    236  OE2 GLU A  30      -0.601  16.701 -17.953  1.00  1.00              
ATOM    237  C   GLU A  30      -0.744  12.640 -14.692  1.00  1.00              
ATOM    238  O   GLU A  30      -1.586  12.545 -13.800  1.00  1.00              
ATOM    239  N   PHE A  31       0.169  11.665 -14.886  1.00  1.00              
ATOM    240  CA  PHE A  31       0.003  10.586 -13.970  1.00  1.00              
ATOM    241  CB  PHE A  31       0.051   9.129 -14.436  1.00  1.00              
ATOM    242  CG  PHE A  31       1.359   8.843 -14.975  1.00  1.00              
ATOM    243  CD1 PHE A  31       1.812   9.565 -16.044  1.00  1.00              
ATOM    244  CD2 PHE A  31       2.064   7.805 -14.439  1.00  1.00              
ATOM    245  CE1 PHE A  31       3.047   9.291 -16.545  1.00  1.00              
ATOM    246  CE2 PHE A  31       3.293   7.542 -14.952  1.00  1.00              
ATOM    247  CZ  PHE A  31       3.783   8.281 -15.983  1.00  1.00              
ATOM    248  C   PHE A  31       0.423  10.915 -12.584  1.00  1.00              
ATOM    249  O   PHE A  31      -0.052  10.290 -11.641  1.00  1.00              
ATOM    250  N   PHE A  32       1.327  11.897 -12.422  1.00  1.00              
ATOM    251  CA  PHE A  32       1.610  12.398 -11.115  1.00  1.00              
ATOM    252  CB  PHE A  32       2.348  13.729 -11.126  1.00  1.00              
ATOM    253  CG  PHE A  32       3.807  13.566 -11.174  1.00  1.00              
ATOM    254  CD1 PHE A  32       4.399  12.593 -11.928  1.00  1.00              
ATOM    255  CD2 PHE A  32       4.576  14.467 -10.490  1.00  1.00              
ATOM    256  CE1 PHE A  32       5.759  12.482 -11.978  1.00  1.00              
ATOM    257  CE2 PHE A  32       5.939  14.367 -10.527  1.00  1.00              
ATOM    258  CZ  PHE A  32       6.515  13.371 -11.278  1.00  1.00              
ATOM    259  C   PHE A  32       0.311  12.840 -10.574  1.00  1.00              
ATOM    260  O   PHE A  32       0.017  12.525  -9.446  1.00  1.00              
ATOM    261  N   ARG A  33      -0.514  13.588 -11.315  1.00  1.00              
ATOM    262  CA  ARG A  33      -1.739  14.079 -10.748  1.00  1.00              
ATOM    263  CB  ARG A  33      -2.525  14.960 -11.734  1.00  1.00              
ATOM    264  CG  ARG A  33      -3.837  15.503 -11.168  1.00  1.00              
ATOM    265  CD  ARG A  33      -4.598  16.382 -12.160  1.00  1.00              
ATOM    266  NE  ARG A  33      -5.850  16.836 -11.491  1.00  1.00              
ATOM    267  CZ  ARG A  33      -6.486  17.965 -11.921  1.00  1.00              
ATOM    268  NH1 ARG A  33      -5.965  18.694 -12.950  1.00  1.00              
ATOM    269  NH2 ARG A  33      -7.647  18.361 -11.321  1.00  1.00              
ATOM    270  C   ARG A  33      -2.631  12.932 -10.359  1.00  1.00              
ATOM    271  O   ARG A  33      -3.259  12.973  -9.307  1.00  1.00              
ATOM    272  N   LEU A  34      -2.758  11.880 -11.189  1.00  1.00              
ATOM    273  CA  LEU A  34      -3.632  10.811 -10.792  1.00  1.00              
ATOM    274  CB  LEU A  34      -4.160   9.850 -11.874  1.00  1.00              
ATOM    275  CG  LEU A  34      -5.439  10.400 -12.536  1.00  1.00              
ATOM    276  CD1 LEU A  34      -6.261   9.284 -13.198  1.00  1.00              
ATOM    277  CD2 LEU A  34      -6.278  11.207 -11.533  1.00  1.00              
ATOM    278  C   LEU A  34      -3.126  10.006  -9.637  1.00  1.00              
ATOM    279  O   LEU A  34      -3.921   9.375  -8.944  1.00  1.00              
ATOM    280  N   PHE A  35      -1.802   9.845  -9.493  1.00  1.00              
ATOM    281  CA  PHE A  35      -1.276   9.144  -8.347  1.00  1.00              
ATOM    282  CB  PHE A  35       0.104   8.549  -8.593  1.00  1.00              
ATOM    283  CG  PHE A  35       0.277   7.607  -7.463  1.00  1.00              
ATOM    284  CD1 PHE A  35      -0.316   6.373  -7.552  1.00  1.00              
ATOM    285  CD2 PHE A  35       1.014   7.931  -6.349  1.00  1.00              
ATOM    286  CE1 PHE A  35      -0.175   5.475  -6.535  1.00  1.00              
ATOM    287  CE2 PHE A  35       1.156   7.025  -5.327  1.00  1.00              
ATOM    288  CZ  PHE A  35       0.562   5.791  -5.421  1.00  1.00              
ATOM    289  C   PHE A  35      -1.145  10.051  -7.148  1.00  1.00              
ATOM    290  O   PHE A  35      -1.299   9.659  -5.994  1.00  1.00              
ATOM    291  N   PHE A  36      -0.768  11.305  -7.405  1.00  1.00              
ATOM    292  CA  PHE A  36      -0.559  12.311  -6.418  1.00  1.00              
ATOM    293  CB  PHE A  36       0.259  13.513  -6.935  1.00  1.00              
ATOM    294  CG  PHE A  36       0.564  14.523  -5.893  1.00  1.00              
ATOM    295  CD1 PHE A  36       1.605  14.313  -5.028  1.00  1.00              
ATOM    296  CD2 PHE A  36      -0.164  15.690  -5.809  1.00  1.00              
ATOM    297  CE1 PHE A  36       1.893  15.253  -4.075  1.00  1.00              
ATOM    298  CE2 PHE A  36       0.127  16.636  -4.854  1.00  1.00              
ATOM    299  CZ  PHE A  36       1.163  16.411  -3.984  1.00  1.00              
ATOM    300  C   PHE A  36      -1.947  12.756  -6.129  1.00  1.00              
ATOM    301  O   PHE A  36      -2.586  13.421  -6.940  1.00  1.00              
ATOM    302  N   SER A  37      -2.459  12.387  -4.948  1.00  1.00              
ATOM    303  CA  SER A  37      -3.838  12.621  -4.684  1.00  1.00              
ATOM    304  CB  SER A  37      -4.455  11.563  -3.756  1.00  1.00              
ATOM    305  OG  SER A  37      -4.358  10.275  -4.344  1.00  1.00              
ATOM    306  C   SER A  37      -4.058  13.945  -4.041  1.00  1.00              
ATOM    307  O   SER A  37      -3.267  14.382  -3.218  1.00  1.00              
ATOM    308  N   ASP A  38      -5.146  14.623  -4.453  1.00  1.00              
ATOM    309  CA  ASP A  38      -5.657  15.864  -3.933  1.00  1.00              
ATOM    310  CB  ASP A  38      -4.648  17.025  -3.804  1.00  1.00              
ATOM    311  CG  ASP A  38      -3.910  16.937  -2.475  1.00  1.00              
ATOM    312  OD1 ASP A  38      -4.368  16.161  -1.600  1.00  1.00              
ATOM    313  OD2 ASP A  38      -2.889  17.655  -2.308  1.00  1.00              
ATOM    314  C   ASP A  38      -6.689  16.279  -4.939  1.00  1.00              
ATOM    315  O   ASP A  38      -6.357  16.558  -6.092  1.00  1.00              
ATOM    316  N   GLY A  39      -7.981  16.251  -4.548  1.00  1.00              
ATOM    317  CA  GLY A  39      -9.051  16.672  -5.417  1.00  1.00              
ATOM    318  C   GLY A  39      -9.442  15.510  -6.281  1.00  1.00              
ATOM    319  O   GLY A  39     -10.553  15.423  -6.800  1.00  1.00              
ATOM    320  N   ALA A  40      -8.498  14.573  -6.417  1.00  1.00              
ATOM    321  CA  ALA A  40      -8.529  13.352  -7.166  1.00  1.00              
ATOM    322  CB  ALA A  40      -7.160  12.654  -7.239  1.00  1.00              
ATOM    323  C   ALA A  40      -9.482  12.397  -6.537  1.00  1.00              
ATOM    324  O   ALA A  40      -9.724  11.328  -7.088  1.00  1.00              
ATOM    325  N   VAL A  41     -10.014  12.744  -5.352  1.00  1.00              
ATOM    326  CA  VAL A  41     -10.680  11.852  -4.446  1.00  1.00              
ATOM    327  CB  VAL A  41     -11.499  12.599  -3.434  1.00  1.00              
ATOM    328  CG1 VAL A  41     -12.719  13.228  -4.128  1.00  1.00              
ATOM    329  CG2 VAL A  41     -11.846  11.636  -2.294  1.00  1.00              
ATOM    330  C   VAL A  41     -11.571  10.846  -5.123  1.00  1.00              
ATOM    331  O   VAL A  41     -11.537   9.678  -4.739  1.00  1.00              
ATOM    332  N   SER A  42     -12.390  11.213  -6.122  1.00  1.00              
ATOM    333  CA  SER A  42     -13.232  10.199  -6.707  1.00  1.00              
ATOM    334  CB  SER A  42     -14.147  10.757  -7.809  1.00  1.00              
ATOM    335  OG  SER A  42     -15.064  11.688  -7.253  1.00  1.00              
ATOM    336  C   SER A  42     -12.378   9.124  -7.321  1.00  1.00              
ATOM    337  O   SER A  42     -12.636   7.935  -7.136  1.00  1.00              
ATOM    338  N   PHE A  43     -11.326   9.522  -8.062  1.00  1.00              
ATOM    339  CA  PHE A  43     -10.449   8.606  -8.734  1.00  1.00              
ATOM    340  CB  PHE A  43      -9.367   9.295  -9.588  1.00  1.00              
ATOM    341  CG  PHE A  43     -10.032   9.923 -10.765  1.00  1.00              
ATOM    342  CD1 PHE A  43     -10.447   9.144 -11.819  1.00  1.00              
ATOM    343  CD2 PHE A  43     -10.228  11.282 -10.832  1.00  1.00              
ATOM    344  CE1 PHE A  43     -11.058   9.695 -12.919  1.00  1.00              
ATOM    345  CE2 PHE A  43     -10.840  11.843 -11.930  1.00  1.00              
ATOM    346  CZ  PHE A  43     -11.256  11.052 -12.974  1.00  1.00              
ATOM    347  C   PHE A  43      -9.730   7.756  -7.733  1.00  1.00              
ATOM    348  O   PHE A  43      -9.582   6.552  -7.944  1.00  1.00              
ATOM    349  N   VAL A  44      -9.248   8.356  -6.624  1.00  1.00              
ATOM    350  CA  VAL A  44      -8.517   7.580  -5.662  1.00  1.00              
ATOM    351  CB  VAL A  44      -7.934   8.364  -4.516  1.00  1.00              
ATOM    352  CG1 VAL A  44      -6.854   9.294  -5.082  1.00  1.00              
ATOM    353  CG2 VAL A  44      -9.048   9.089  -3.745  1.00  1.00              
ATOM    354  C   VAL A  44      -9.404   6.519  -5.105  1.00  1.00              
ATOM    355  O   VAL A  44      -8.972   5.379  -4.952  1.00  1.00              
ATOM    356  N   GLU A  45     -10.672   6.858  -4.806  1.00  1.00              
ATOM    357  CA  GLU A  45     -11.570   5.912  -4.211  1.00  1.00              
ATOM    358  CB  GLU A  45     -12.936   6.521  -3.852  1.00  1.00              
ATOM    359  CG  GLU A  45     -13.760   5.642  -2.908  1.00  1.00              
ATOM    360  CD  GLU A  45     -13.194   5.802  -1.502  1.00  1.00              
ATOM    361  OE1 GLU A  45     -13.211   6.950  -0.984  1.00  1.00              
ATOM    362  OE2 GLU A  45     -12.733   4.780  -0.928  1.00  1.00              
ATOM    363  C   GLU A  45     -11.808   4.762  -5.145  1.00  1.00              
ATOM    364  O   GLU A  45     -11.848   3.622  -4.696  1.00  1.00              
ATOM    365  N   SER A  46     -11.975   5.012  -6.462  1.00  1.00              
ATOM    366  CA  SER A  46     -12.262   3.954  -7.399  1.00  1.00              
ATOM    367  CB  SER A  46     -12.554   4.479  -8.817  1.00  1.00              
ATOM    368  OG  SER A  46     -12.828   3.395  -9.691  1.00  1.00              
ATOM    369  C   SER A  46     -11.079   3.044  -7.496  1.00  1.00              
ATOM    370  O   SER A  46     -11.198   1.826  -7.610  1.00  1.00              
ATOM    371  N   PHE A  47      -9.899   3.660  -7.432  1.00  1.00              
ATOM    372  CA  PHE A  47      -8.589   3.119  -7.577  1.00  1.00              
ATOM    373  CB  PHE A  47      -7.682   4.357  -7.471  1.00  1.00              
ATOM    374  CG  PHE A  47      -6.420   4.242  -8.232  1.00  1.00              
ATOM    375  CD1 PHE A  47      -6.476   4.091  -9.594  1.00  1.00              
ATOM    376  CD2 PHE A  47      -5.200   4.279  -7.602  1.00  1.00              
ATOM    377  CE1 PHE A  47      -5.321   3.988 -10.321  1.00  1.00              
ATOM    378  CE2 PHE A  47      -4.039   4.180  -8.329  1.00  1.00              
ATOM    379  CZ  PHE A  47      -4.101   4.038  -9.693  1.00  1.00              
ATOM    380  C   PHE A  47      -8.346   2.150  -6.456  1.00  1.00              
ATOM    381  O   PHE A  47      -7.732   1.101  -6.655  1.00  1.00              
ATOM    382  N   HIS A  48      -8.735   2.549  -5.227  1.00  1.00              
ATOM    383  CA  HIS A  48      -8.614   1.761  -4.029  1.00  1.00              
ATOM    384  ND1 HIS A  48      -6.141   1.975  -1.917  1.00  1.00              
ATOM    385  CG  HIS A  48      -7.514   1.992  -1.798  1.00  1.00              
ATOM    386  CB  HIS A  48      -8.406   2.651  -2.802  1.00  1.00              
ATOM    387  NE2 HIS A  48      -6.630   0.887  -0.043  1.00  1.00              
ATOM    388  CD2 HIS A  48      -7.795   1.322  -0.651  1.00  1.00              
ATOM    389  CE1 HIS A  48      -5.663   1.302  -0.840  1.00  1.00              
ATOM    390  C   HIS A  48      -9.796   0.827  -3.828  1.00  1.00              
ATOM    391  O   HIS A  48      -9.673  -0.208  -3.176  1.00  1.00              
ATOM    392  N   LYS A  49     -10.967   1.194  -4.398  1.00  1.00              
ATOM    393  CA  LYS A  49     -12.301   0.648  -4.276  1.00  1.00              
ATOM    394  CB  LYS A  49     -13.340   1.366  -5.145  1.00  1.00              
ATOM    395  CG  LYS A  49     -14.747   0.782  -5.006  1.00  1.00              
ATOM    396  CD  LYS A  49     -15.816   1.559  -5.780  1.00  1.00              
ATOM    397  CE  LYS A  49     -16.055   2.977  -5.259  1.00  1.00              
ATOM    398  NZ  LYS A  49     -17.054   3.665  -6.107  1.00  1.00              
ATOM    399  C   LYS A  49     -12.406  -0.776  -4.700  1.00  1.00              
ATOM    400  O   LYS A  49     -13.213  -1.518  -4.142  1.00  1.00              
ATOM    401  N   ASN A  50     -11.592  -1.218  -5.675  1.00  1.00              
ATOM    402  CA  ASN A  50     -11.686  -2.562  -6.192  1.00  1.00              
ATOM    403  CB  ASN A  50     -10.566  -2.900  -7.189  1.00  1.00              
ATOM    404  CG  ASN A  50     -10.836  -2.137  -8.476  1.00  1.00              
ATOM    405  OD1 ASN A  50     -10.215  -1.112  -8.754  1.00  1.00              
ATOM    406  ND2 ASN A  50     -11.796  -2.654  -9.288  1.00  1.00              
ATOM    407  C   ASN A  50     -11.556  -3.509  -5.037  1.00  1.00              
ATOM    408  O   ASN A  50     -12.013  -4.650  -5.098  1.00  1.00              
ATOM    409  N   CYS A  51     -10.947  -3.033  -3.938  1.00  1.00              
ATOM    410  CA  CYS A  51     -10.744  -3.778  -2.741  1.00  1.00              
ATOM    411  CB  CYS A  51     -10.040  -3.009  -1.609  1.00  1.00              
ATOM    412  SG  CYS A  51      -8.238  -2.916  -1.837  1.00  1.00              
ATOM    413  C   CYS A  51     -12.075  -4.262  -2.223  1.00  1.00              
ATOM    414  O   CYS A  51     -12.121  -4.990  -1.238  1.00  1.00              
ATOM    415  N   GLY A  52     -13.197  -3.722  -2.723  1.00  1.00              
ATOM    416  CA  GLY A  52     -14.479  -4.363  -2.560  1.00  1.00              
ATOM    417  C   GLY A  52     -14.960  -4.518  -1.146  1.00  1.00              
ATOM    418  O   GLY A  52     -14.408  -3.993  -0.180  1.00  1.00              
ATOM    419  N   ASP A  53     -16.031  -5.337  -1.032  1.00  1.00              
ATOM    420  CA  ASP A  53     -16.751  -5.618   0.171  1.00  1.00              
ATOM    421  CB  ASP A  53     -15.896  -6.097   1.354  1.00  1.00              
ATOM    422  CG  ASP A  53     -15.606  -7.560   1.036  1.00  1.00              
ATOM    423  OD1 ASP A  53     -15.647  -7.900  -0.176  1.00  1.00              
ATOM    424  OD2 ASP A  53     -15.379  -8.361   1.980  1.00  1.00              
ATOM    425  C   ASP A  53     -17.624  -4.449   0.501  1.00  1.00              
ATOM    426  O   ASP A  53     -18.545  -4.146  -0.256  1.00  1.00              
ATOM    427  N   LYS A  54     -17.407  -3.783   1.651  1.00  1.00              
ATOM    428  CA  LYS A  54     -18.282  -2.684   1.973  1.00  1.00              
ATOM    429  CB  LYS A  54     -19.620  -3.132   2.590  1.00  1.00              
ATOM    430  CG  LYS A  54     -20.512  -3.937   1.644  1.00  1.00              
ATOM    431  CD  LYS A  54     -21.634  -4.701   2.351  1.00  1.00              
ATOM    432  CE  LYS A  54     -22.923  -3.895   2.521  1.00  1.00              
ATOM    433  NZ  LYS A  54     -22.704  -2.778   3.467  1.00  1.00              
ATOM    434  C   LYS A  54     -17.592  -1.867   3.023  1.00  1.00              
ATOM    435  O   LYS A  54     -16.775  -2.394   3.771  1.00  1.00              
ATOM    436  N   GLU A  55     -17.950  -0.570   3.143  1.00  1.00              
ATOM    437  CA  GLU A  55     -17.371   0.291   4.143  1.00  1.00              
ATOM    438  CB  GLU A  55     -17.875  -0.010   5.568  1.00  1.00              
ATOM    439  CG  GLU A  55     -17.275   0.906   6.636  1.00  1.00              
ATOM    440  CD  GLU A  55     -17.847   0.511   7.990  1.00  1.00              
ATOM    441  OE1 GLU A  55     -18.676  -0.437   8.033  1.00  1.00              
ATOM    442  OE2 GLU A  55     -17.459   1.152   9.002  1.00  1.00              
ATOM    443  C   GLU A  55     -15.870   0.173   4.159  1.00  1.00              
ATOM    444  O   GLU A  55     -15.305  -0.651   4.878  1.00  1.00              
ATOM    445  N   PHE A  56     -15.204   0.932   3.259  1.00  1.00              
ATOM    446  CA  PHE A  56     -13.773   1.028   3.134  1.00  1.00              
ATOM    447  CB  PHE A  56     -13.318   1.722   1.838  1.00  1.00              
ATOM    448  CG  PHE A  56     -12.119   0.974   1.361  1.00  1.00              
ATOM    449  CD1 PHE A  56     -10.917   1.004   2.022  1.00  1.00              
ATOM    450  CD2 PHE A  56     -12.217   0.228   0.209  1.00  1.00              
ATOM    451  CE1 PHE A  56      -9.861   0.283   1.522  1.00  1.00              
ATOM    452  CE2 PHE A  56     -11.154  -0.488  -0.284  1.00  1.00              
ATOM    453  CZ  PHE A  56      -9.959  -0.465   0.382  1.00  1.00              
ATOM    454  C   PHE A  56     -13.254   1.865   4.273  1.00  1.00              
ATOM    455  O   PHE A  56     -12.107   1.729   4.690  1.00  1.00              
ATOM    456  N   ARG A  57     -14.062   2.840   4.732  1.00  1.00              
ATOM    457  CA  ARG A  57     -13.752   3.683   5.857  1.00  1.00              
ATOM    458  CB  ARG A  57     -13.620   2.921   7.183  1.00  1.00              
ATOM    459  CG  ARG A  57     -14.969   2.444   7.723  1.00  1.00              
ATOM    460  CD  ARG A  57     -15.873   3.590   8.177  1.00  1.00              
ATOM    461  NE  ARG A  57     -15.291   4.154   9.425  1.00  1.00              
ATOM    462  CZ  ARG A  57     -16.037   4.998  10.194  1.00  1.00              
ATOM    463  NH1 ARG A  57     -17.304   5.330   9.807  1.00  1.00              
ATOM    464  NH2 ARG A  57     -15.520   5.506  11.350  1.00  1.00              
ATOM    465  C   ARG A  57     -12.531   4.501   5.609  1.00  1.00              
ATOM    466  O   ARG A  57     -11.984   5.111   6.525  1.00  1.00              
ATOM    467  N   CYS A  58     -12.102   4.566   4.337  1.00  1.00              
ATOM    468  CA  CYS A  58     -11.066   5.448   3.890  1.00  1.00              
ATOM    469  CB  CYS A  58     -10.494   5.135   2.506  1.00  1.00              
ATOM    470  SG  CYS A  58      -9.049   6.168   2.143  1.00  1.00              
ATOM    471  C   CYS A  58     -11.713   6.765   3.823  1.00  1.00              
ATOM    472  O   CYS A  58     -11.029   7.760   3.618  1.00  1.00              
ATOM    473  N   THR A  59     -13.048   6.782   4.070  1.00  1.00              
ATOM    474  CA  THR A  59     -13.951   7.887   3.924  1.00  1.00              
ATOM    475  CB  THR A  59     -15.270   7.710   4.634  1.00  1.00              
ATOM    476  OG1 THR A  59     -15.072   7.531   6.030  1.00  1.00              
ATOM    477  CG2 THR A  59     -16.009   6.503   4.032  1.00  1.00              
ATOM    478  C   THR A  59     -13.267   9.063   4.495  1.00  1.00              
ATOM    479  O   THR A  59     -13.495  10.180   4.033  1.00  1.00              
ATOM    480  N   SER A  60     -12.446   8.855   5.537  1.00  1.00              
ATOM    481  CA  SER A  60     -11.636   9.951   5.942  1.00  1.00              
ATOM    482  CB  SER A  60     -11.447  10.031   7.464  1.00  1.00              
ATOM    483  OG  SER A  60     -12.705  10.224   8.092  1.00  1.00              
ATOM    484  C   SER A  60     -10.289   9.752   5.324  1.00  1.00              
ATOM    485  O   SER A  60      -9.598   8.784   5.629  1.00  1.00              
ATOM    486  N   TRP A  61      -9.959  10.616   4.343  1.00  1.00              
ATOM    487  CA  TRP A  61      -8.630  10.799   3.839  1.00  1.00              
ATOM    488  CB  TRP A  61      -8.484  11.044   2.326  1.00  1.00              
ATOM    489  CG  TRP A  61      -8.530   9.854   1.401  1.00  1.00              
ATOM    490  CD2 TRP A  61      -7.359   9.320   0.761  1.00  1.00              
ATOM    491  CD1 TRP A  61      -9.589   9.127   0.941  1.00  1.00              
ATOM    492  NE1 TRP A  61      -9.152   8.177   0.046  1.00  1.00              
ATOM    493  CE2 TRP A  61      -7.780   8.284  -0.071  1.00  1.00              
ATOM    494  CE3 TRP A  61      -6.042   9.673   0.854  1.00  1.00              
ATOM    495  CZ2 TRP A  61      -6.885   7.579  -0.827  1.00  1.00              
ATOM    496  CZ3 TRP A  61      -5.142   8.955   0.097  1.00  1.00              
ATOM    497  CH2 TRP A  61      -5.556   7.928  -0.726  1.00  1.00              
ATOM    498  C   TRP A  61      -8.464  12.148   4.414  1.00  1.00              
ATOM    499  O   TRP A  61      -9.300  13.001   4.130  1.00  1.00              
ATOM    500  N   GLN A  62      -7.447  12.409   5.247  1.00  1.00              
ATOM    501  CA  GLN A  62      -7.552  13.693   5.861  1.00  1.00              
ATOM    502  CB  GLN A  62      -7.448  13.634   7.396  1.00  1.00              
ATOM    503  CG  GLN A  62      -7.561  15.002   8.074  1.00  1.00              
ATOM    504  CD  GLN A  62      -7.448  14.801   9.578  1.00  1.00              
ATOM    505  OE1 GLN A  62      -7.328  13.678  10.065  1.00  1.00              
ATOM    506  NE2 GLN A  62      -7.478  15.928  10.338  1.00  1.00              
ATOM    507  C   GLN A  62      -6.422  14.522   5.366  1.00  1.00              
ATOM    508  O   GLN A  62      -5.300  14.369   5.843  1.00  1.00              
ATOM    509  N   PRO A  63      -6.670  15.382   4.410  1.00  1.00              
ATOM    510  CA  PRO A  63      -5.562  16.166   3.946  1.00  1.00              
ATOM    511  CD  PRO A  63      -7.486  14.963   3.281  1.00  1.00              
ATOM    512  CB  PRO A  63      -5.690  16.311   2.427  1.00  1.00              
ATOM    513  CG  PRO A  63      -7.136  15.918   2.130  1.00  1.00              
ATOM    514  C   PRO A  63      -5.285  17.479   4.598  1.00  1.00              
ATOM    515  O   PRO A  63      -6.124  18.012   5.322  1.00  1.00              
ATOM    516  N   HIS A  64      -4.068  17.992   4.336  1.00  1.00              
ATOM    517  CA  HIS A  64      -3.638  19.308   4.693  1.00  1.00              
ATOM    518  ND1 HIS A  64      -1.933  18.646   8.065  1.00  1.00              
ATOM    519  CG  HIS A  64      -2.840  18.934   7.069  1.00  1.00              
ATOM    520  CB  HIS A  64      -2.460  19.354   5.680  1.00  1.00              
ATOM    521  NE2 HIS A  64      -3.955  18.375   8.949  1.00  1.00              
ATOM    522  CD2 HIS A  64      -4.070  18.763   7.626  1.00  1.00              
ATOM    523  CE1 HIS A  64      -2.654  18.318   9.167  1.00  1.00              
ATOM    524  C   HIS A  64      -3.159  19.858   3.390  1.00  1.00              
ATOM    525  O   HIS A  64      -2.701  19.091   2.543  1.00  1.00              
ATOM    526  N   GLU A  65      -3.260  21.189   3.183  1.00  1.00              
ATOM    527  CA  GLU A  65      -2.908  21.728   1.896  1.00  1.00              
ATOM    528  CB  GLU A  65      -3.847  22.854   1.427  1.00  1.00              
ATOM    529  CG  GLU A  65      -5.266  22.382   1.106  1.00  1.00              
ATOM    530  CD  GLU A  65      -5.222  21.601  -0.201  1.00  1.00              
ATOM    531  OE1 GLU A  65      -4.231  21.770  -0.961  1.00  1.00              
ATOM    532  OE2 GLU A  65      -6.182  20.826  -0.457  1.00  1.00              
ATOM    533  C   GLU A  65      -1.524  22.298   1.907  1.00  1.00              
ATOM    534  O   GLU A  65      -1.265  23.324   2.534  1.00  1.00              
ATOM    535  N   LYS A  66      -0.610  21.622   1.178  1.00  1.00              
ATOM    536  CA  LYS A  66       0.763  22.004   0.965  1.00  1.00              
ATOM    537  CB  LYS A  66       1.591  22.198   2.250  1.00  1.00              
ATOM    538  CG  LYS A  66       1.424  23.561   2.922  1.00  1.00              
ATOM    539  CD  LYS A  66       1.918  23.600   4.368  1.00  1.00              
ATOM    540  CE  LYS A  66       3.441  23.571   4.503  1.00  1.00              
ATOM    541  NZ  LYS A  66       3.820  23.692   5.929  1.00  1.00              
ATOM    542  C   LYS A  66       1.376  20.850   0.245  1.00  1.00              
ATOM    543  O   LYS A  66       0.938  19.719   0.431  1.00  1.00              
ATOM    544  N   LEU A  67       2.395  21.064  -0.612  1.00  1.00              
ATOM    545  CA  LEU A  67       2.906  19.860  -1.205  1.00  1.00              
ATOM    546  CB  LEU A  67       3.701  19.958  -2.511  1.00  1.00              
ATOM    547  CG  LEU A  67       2.688  20.068  -3.664  1.00  1.00              
ATOM    548  CD1 LEU A  67       3.303  19.691  -5.021  1.00  1.00              
ATOM    549  CD2 LEU A  67       1.411  19.274  -3.322  1.00  1.00              
ATOM    550  C   LEU A  67       3.557  18.986  -0.182  1.00  1.00              
ATOM    551  O   LEU A  67       3.548  17.763  -0.322  1.00  1.00              
ATOM    552  N   GLY A  68       4.198  19.573   0.848  1.00  1.00              
ATOM    553  CA  GLY A  68       4.613  18.713   1.920  1.00  1.00              
ATOM    554  C   GLY A  68       3.359  18.551   2.720  1.00  1.00              
ATOM    555  O   GLY A  68       3.116  19.284   3.676  1.00  1.00              
ATOM    556  N   HIS A  69       2.564  17.535   2.351  1.00  1.00              
ATOM    557  CA  HIS A  69       1.228  17.282   2.806  1.00  1.00              
ATOM    558  ND1 HIS A  69      -0.694  15.145   0.796  1.00  1.00              
ATOM    559  CG  HIS A  69      -0.807  16.329   1.489  1.00  1.00              
ATOM    560  CB  HIS A  69       0.337  17.285   1.551  1.00  1.00              
ATOM    561  NE2 HIS A  69      -2.773  15.229   1.575  1.00  1.00              
ATOM    562  CD2 HIS A  69      -2.083  16.365   1.962  1.00  1.00              
ATOM    563  CE1 HIS A  69      -1.895  14.528   0.878  1.00  1.00              
ATOM    564  C   HIS A  69       1.147  15.971   3.525  1.00  1.00              
ATOM    565  O   HIS A  69       1.784  14.998   3.131  1.00  1.00              
ATOM    566  N   THR A  70       0.363  15.925   4.626  1.00  1.00              
ATOM    567  CA  THR A  70       0.235  14.719   5.395  1.00  1.00              
ATOM    568  CB  THR A  70       0.831  14.819   6.765  1.00  1.00              
ATOM    569  OG1 THR A  70       0.306  15.953   7.437  1.00  1.00              
ATOM    570  CG2 THR A  70       2.358  14.920   6.652  1.00  1.00              
ATOM    571  C   THR A  70      -1.211  14.393   5.542  1.00  1.00              
ATOM    572  O   THR A  70      -2.055  15.283   5.642  1.00  1.00              
ATOM    573  N   ARG A  71      -1.539  13.085   5.528  1.00  1.00              
ATOM    574  CA  ARG A  71      -2.913  12.739   5.700  1.00  1.00              
ATOM    575  CB  ARG A  71      -3.647  12.380   4.402  1.00  1.00              
ATOM    576  CG  ARG A  71      -3.974  13.617   3.579  1.00  1.00              
ATOM    577  CD  ARG A  71      -5.022  13.370   2.516  1.00  1.00              
ATOM    578  NE  ARG A  71      -4.322  12.916   1.297  1.00  1.00              
ATOM    579  CZ  ARG A  71      -4.642  13.502   0.110  1.00  1.00              
ATOM    580  NH1 ARG A  71      -5.580  14.491   0.069  1.00  1.00              
ATOM    581  NH2 ARG A  71      -4.028  13.086  -1.031  1.00  1.00              
ATOM    582  C   ARG A  71      -3.029  11.551   6.590  1.00  1.00              
ATOM    583  O   ARG A  71      -2.347  10.538   6.429  1.00  1.00              
ATOM    584  N   ASN A  72      -3.929  11.655   7.578  1.00  1.00              
ATOM    585  CA  ASN A  72      -4.195  10.495   8.357  1.00  1.00              
ATOM    586  CB  ASN A  72      -4.800  10.782   9.743  1.00  1.00              
ATOM    587  CG  ASN A  72      -3.690  11.216  10.690  1.00  1.00              
ATOM    588  OD1 ASN A  72      -3.172  12.328  10.609  1.00  1.00              
ATOM    589  ND2 ASN A  72      -3.320  10.304  11.629  1.00  1.00              
ATOM    590  C   ASN A  72      -5.238   9.794   7.563  1.00  1.00              
ATOM    591  O   ASN A  72      -6.392  10.222   7.539  1.00  1.00              
ATOM    592  N   VAL A  73      -4.863   8.715   6.846  1.00  1.00              
ATOM    593  CA  VAL A  73      -5.916   8.096   6.105  1.00  1.00              
ATOM    594  CB  VAL A  73      -5.676   7.928   4.624  1.00  1.00              
ATOM    595  CG1 VAL A  73      -4.571   6.892   4.375  1.00  1.00              
ATOM    596  CG2 VAL A  73      -7.018   7.566   3.970  1.00  1.00              
ATOM    597  C   VAL A  73      -6.183   6.770   6.709  1.00  1.00              
ATOM    598  O   VAL A  73      -5.290   5.936   6.833  1.00  1.00              
ATOM    599  N   SER A  74      -7.448   6.540   7.094  1.00  1.00              
ATOM    600  CA  SER A  74      -7.755   5.305   7.749  1.00  1.00              
ATOM    601  CB  SER A  74      -8.637   5.481   8.997  1.00  1.00              
ATOM    602  OG  SER A  74      -8.891   4.221   9.602  1.00  1.00              
ATOM    603  C   SER A  74      -8.463   4.410   6.782  1.00  1.00              
ATOM    604  O   SER A  74      -9.404   4.813   6.100  1.00  1.00              
ATOM    605  N   PHE A  75      -8.015   3.143   6.704  1.00  1.00              
ATOM    606  CA  PHE A  75      -8.601   2.218   5.773  1.00  1.00              
ATOM    607  CB  PHE A  75      -7.603   1.551   4.814  1.00  1.00              
ATOM    608  CG  PHE A  75      -7.393   2.394   3.616  1.00  1.00              
ATOM    609  CD1 PHE A  75      -8.422   2.503   2.724  1.00  1.00              
ATOM    610  CD2 PHE A  75      -6.204   3.030   3.352  1.00  1.00              
ATOM    611  CE1 PHE A  75      -8.304   3.242   1.580  1.00  1.00              
ATOM    612  CE2 PHE A  75      -6.071   3.779   2.206  1.00  1.00              
ATOM    613  CZ  PHE A  75      -7.120   3.886   1.323  1.00  1.00              
ATOM    614  C   PHE A  75      -9.219   1.046   6.472  1.00  1.00              
ATOM    615  O   PHE A  75      -8.965   0.751   7.637  1.00  1.00              
ATOM    616  N   GLN A  76     -10.108   0.354   5.737  1.00  1.00              
ATOM    617  CA  GLN A  76     -10.664  -0.883   6.210  1.00  1.00              
ATOM    618  CB  GLN A  76     -12.049  -0.729   6.860  1.00  1.00              
ATOM    619  CG  GLN A  76     -12.640  -2.046   7.363  1.00  1.00              
ATOM    620  CD  GLN A  76     -14.001  -1.753   7.981  1.00  1.00              
ATOM    621  OE1 GLN A  76     -14.449  -0.608   8.017  1.00  1.00              
ATOM    622  NE2 GLN A  76     -14.682  -2.819   8.480  1.00  1.00              
ATOM    623  C   GLN A  76     -10.872  -1.695   4.965  1.00  1.00              
ATOM    624  O   GLN A  76     -11.539  -1.211   4.051  1.00  1.00              
ATOM    625  N   HIS A  77     -10.313  -2.931   4.860  1.00  1.00              
ATOM    626  CA  HIS A  77     -10.575  -3.591   3.612  1.00  1.00              
ATOM    627  ND1 HIS A  77      -7.769  -1.913   1.538  1.00  1.00              
ATOM    628  CG  HIS A  77      -8.628  -2.199   2.575  1.00  1.00              
ATOM    629  CB  HIS A  77      -9.929  -2.929   2.373  1.00  1.00              
ATOM    630  NE2 HIS A  77      -6.930  -0.922   3.341  1.00  1.00              
ATOM    631  CD2 HIS A  77      -8.097  -1.587   3.669  1.00  1.00              
ATOM    632  CE1 HIS A  77      -6.773  -1.147   2.051  1.00  1.00              
ATOM    633  C   HIS A  77     -10.323  -5.065   3.520  1.00  1.00              
ATOM    634  O   HIS A  77      -9.246  -5.582   3.795  1.00  1.00              
ATOM    635  N   PRO A  78     -11.376  -5.722   3.080  1.00  1.00              
ATOM    636  CA  PRO A  78     -11.358  -7.148   2.838  1.00  1.00              
ATOM    637  CD  PRO A  78     -12.686  -5.289   3.538  1.00  1.00              
ATOM    638  CB  PRO A  78     -12.812  -7.594   2.853  1.00  1.00              
ATOM    639  CG  PRO A  78     -13.510  -6.564   3.747  1.00  1.00              
ATOM    640  C   PRO A  78     -10.630  -7.597   1.600  1.00  1.00              
ATOM    641  O   PRO A  78     -10.422  -8.798   1.451  1.00  1.00              
ATOM    642  N   ILE A  79     -10.281  -6.674   0.687  1.00  1.00              
ATOM    643  CA  ILE A  79      -9.584  -6.921  -0.551  1.00  1.00              
ATOM    644  CB  ILE A  79      -8.160  -7.343  -0.357  1.00  1.00              
ATOM    645  CG2 ILE A  79      -7.549  -7.691  -1.724  1.00  1.00              
ATOM    646  CG1 ILE A  79      -7.434  -6.168   0.332  1.00  1.00              
ATOM    647  CD1 ILE A  79      -6.030  -6.489   0.832  1.00  1.00              
ATOM    648  C   ILE A  79     -10.368  -7.766  -1.533  1.00  1.00              
ATOM    649  O   ILE A  79     -10.310  -7.513  -2.735  1.00  1.00              
ATOM    650  N   LYS A  80     -11.095  -8.801  -1.073  1.00  1.00              
ATOM    651  CA  LYS A  80     -12.011  -9.585  -1.868  1.00  1.00              
ATOM    652  CB  LYS A  80     -13.272  -8.822  -2.300  1.00  1.00              
ATOM    653  CG  LYS A  80     -14.365  -9.753  -2.826  1.00  1.00              
ATOM    654  CD  LYS A  80     -15.009 -10.635  -1.752  1.00  1.00              
ATOM    655  CE  LYS A  80     -16.441 -10.224  -1.402  1.00  1.00              
ATOM    656  NZ  LYS A  80     -17.011 -11.152  -0.399  1.00  1.00              
ATOM    657  C   LYS A  80     -11.355 -10.179  -3.081  1.00  1.00              
ATOM    658  O   LYS A  80     -12.026 -10.724  -3.955  1.00  1.00              
ATOM    659  N   ILE A  81     -10.018 -10.106  -3.155  1.00  1.00              
ATOM    660  CA  ILE A  81      -9.254 -10.711  -4.205  1.00  1.00              
ATOM    661  CB  ILE A  81      -7.816 -10.291  -4.218  1.00  1.00              
ATOM    662  CG2 ILE A  81      -7.084 -11.147  -5.262  1.00  1.00              
ATOM    663  CG1 ILE A  81      -7.729  -8.781  -4.500  1.00  1.00              
ATOM    664  CD1 ILE A  81      -6.329  -8.190  -4.363  1.00  1.00              
ATOM    665  C   ILE A  81      -9.354 -12.171  -3.970  1.00  1.00              
ATOM    666  O   ILE A  81      -9.208 -12.982  -4.882  1.00  1.00              
ATOM    667  N   TYR A  82      -9.608 -12.534  -2.702  1.00  1.00              
ATOM    668  CA  TYR A  82      -9.654 -13.909  -2.341  1.00  1.00              
ATOM    669  CB  TYR A  82     -10.582 -14.720  -3.259  1.00  1.00              
ATOM    670  CG  TYR A  82     -10.664 -16.104  -2.719  1.00  1.00              
ATOM    671  CD1 TYR A  82     -11.352 -16.351  -1.552  1.00  1.00              
ATOM    672  CD2 TYR A  82     -10.076 -17.154  -3.384  1.00  1.00              
ATOM    673  CE1 TYR A  82     -11.437 -17.627  -1.047  1.00  1.00              
ATOM    674  CE2 TYR A  82     -10.157 -18.432  -2.884  1.00  1.00              
ATOM    675  CZ  TYR A  82     -10.838 -18.669  -1.714  1.00  1.00              
ATOM    676  OH  TYR A  82     -10.922 -19.980  -1.201  1.00  1.00              
ATOM    677  C   TYR A  82      -8.252 -14.414  -2.374  1.00  1.00              
ATOM    678  O   TYR A  82      -7.948 -15.504  -2.854  1.00  1.00              
ATOM    679  N   PHE A  83      -7.364 -13.582  -1.793  1.00  1.00              
ATOM    680  CA  PHE A  83      -5.989 -13.897  -1.551  1.00  1.00              
ATOM    681  CB  PHE A  83      -5.174 -12.844  -0.769  1.00  1.00              
ATOM    682  CG  PHE A  83      -4.595 -11.811  -1.671  1.00  1.00              
ATOM    683  CD1 PHE A  83      -3.522 -12.139  -2.468  1.00  1.00              
ATOM    684  CD2 PHE A  83      -5.074 -10.523  -1.694  1.00  1.00              
ATOM    685  CE1 PHE A  83      -2.951 -11.211  -3.304  1.00  1.00              
ATOM    686  CE2 PHE A  83      -4.504  -9.591  -2.528  1.00  1.00              
ATOM    687  CZ  PHE A  83      -3.445  -9.930  -3.335  1.00  1.00              
ATOM    688  C   PHE A  83      -6.039 -15.089  -0.661  1.00  1.00              
ATOM    689  O   PHE A  83      -5.098 -15.873  -0.592  1.00  1.00              
ATOM    690  N   GLY A  84      -7.140 -15.215   0.094  1.00  1.00              
ATOM    691  CA  GLY A  84      -7.339 -16.310   0.993  1.00  1.00              
ATOM    692  C   GLY A  84      -7.523 -15.666   2.311  1.00  1.00              
ATOM    693  O   GLY A  84      -8.505 -15.920   3.007  1.00  1.00              
ATOM    694  N   ALA A  85      -6.586 -14.773   2.664  1.00  1.00              
ATOM    695  CA  ALA A  85      -6.787 -14.002   3.844  1.00  1.00              
ATOM    696  CB  ALA A  85      -5.512 -13.786   4.678  1.00  1.00              
ATOM    697  C   ALA A  85      -7.190 -12.673   3.306  1.00  1.00              
ATOM    698  O   ALA A  85      -6.474 -12.090   2.495  1.00  1.00              
ATOM    699  N   LYS A  86      -8.357 -12.163   3.731  1.00  1.00              
ATOM    700  CA  LYS A  86      -8.813 -10.886   3.246  1.00  1.00              
ATOM    701  CB  LYS A  86     -10.232 -10.470   3.677  1.00  1.00              
ATOM    702  CG  LYS A  86     -11.338 -11.022   2.770  1.00  1.00              
ATOM    703  CD  LYS A  86     -12.746 -10.607   3.201  1.00  1.00              
ATOM    704  CE  LYS A  86     -13.805 -10.846   2.122  1.00  1.00              
ATOM    705  NZ  LYS A  86     -13.484 -10.050   0.915  1.00  1.00              
ATOM    706  C   LYS A  86      -7.856  -9.838   3.717  1.00  1.00              
ATOM    707  O   LYS A  86      -7.754  -8.751   3.146  1.00  1.00              
ATOM    708  N   PHE A  87      -7.149 -10.181   4.803  1.00  1.00              
ATOM    709  CA  PHE A  87      -6.175  -9.433   5.546  1.00  1.00              
ATOM    710  CB  PHE A  87      -5.113  -8.678   4.716  1.00  1.00              
ATOM    711  CG  PHE A  87      -3.808  -9.408   4.796  1.00  1.00              
ATOM    712  CD1 PHE A  87      -3.514 -10.492   4.002  1.00  1.00              
ATOM    713  CD2 PHE A  87      -2.856  -8.972   5.694  1.00  1.00              
ATOM    714  CE1 PHE A  87      -2.296 -11.125   4.115  1.00  1.00              
ATOM    715  CE2 PHE A  87      -1.638  -9.599   5.811  1.00  1.00              
ATOM    716  CZ  PHE A  87      -1.356 -10.682   5.016  1.00  1.00              
ATOM    717  C   PHE A  87      -6.746  -8.479   6.540  1.00  1.00              
ATOM    718  O   PHE A  87      -6.112  -8.305   7.576  1.00  1.00              
ATOM    719  N   GLY A  88      -7.970  -7.945   6.353  1.00  1.00              
ATOM    720  CA  GLY A  88      -8.581  -7.148   7.384  1.00  1.00              
ATOM    721  C   GLY A  88      -8.448  -5.663   7.168  1.00  1.00              
ATOM    722  O   GLY A  88      -8.174  -5.179   6.069  1.00  1.00              
ATOM    723  N   GLY A  89      -8.708  -4.897   8.257  1.00  1.00              
ATOM    724  CA  GLY A  89      -8.677  -3.458   8.231  1.00  1.00              
ATOM    725  C   GLY A  89      -7.310  -2.945   8.547  1.00  1.00              
ATOM    726  O   GLY A  89      -6.511  -3.596   9.218  1.00  1.00              
ATOM    727  N   CYS A  90      -7.018  -1.713   8.085  1.00  1.00              
ATOM    728  CA  CYS A  90      -5.740  -1.160   8.407  1.00  1.00              
ATOM    729  CB  CYS A  90      -4.661  -1.436   7.345  1.00  1.00              
ATOM    730  SG  CYS A  90      -4.949  -0.656   5.730  1.00  1.00              
ATOM    731  C   CYS A  90      -5.889   0.325   8.468  1.00  1.00              
ATOM    732  O   CYS A  90      -6.467   0.926   7.567  1.00  1.00              
ATOM    733  N   GLN A  91      -5.386   0.985   9.530  1.00  1.00              
ATOM    734  CA  GLN A  91      -5.486   2.410   9.462  1.00  1.00              
ATOM    735  CB  GLN A  91      -6.108   3.105  10.684  1.00  1.00              
ATOM    736  CG  GLN A  91      -5.325   2.988  11.985  1.00  1.00              
ATOM    737  CD  GLN A  91      -6.101   3.802  13.007  1.00  1.00              
ATOM    738  OE1 GLN A  91      -6.207   5.022  12.894  1.00  1.00              
ATOM    739  NE2 GLN A  91      -6.676   3.114  14.027  1.00  1.00              
ATOM    740  C   GLN A  91      -4.107   2.911   9.243  1.00  1.00              
ATOM    741  O   GLN A  91      -3.161   2.493   9.910  1.00  1.00              
ATOM    742  N   GLU A  92      -3.959   3.819   8.266  1.00  1.00              
ATOM    743  CA  GLU A  92      -2.642   4.277   7.948  1.00  1.00              
ATOM    744  CB  GLU A  92      -2.267   4.190   6.466  1.00  1.00              
ATOM    745  CG  GLU A  92      -1.921   2.803   5.955  1.00  1.00              
ATOM    746  CD  GLU A  92      -0.944   3.058   4.823  1.00  1.00              
ATOM    747  OE1 GLU A  92      -0.692   4.258   4.525  1.00  1.00              
ATOM    748  OE2 GLU A  92      -0.423   2.063   4.257  1.00  1.00              
ATOM    749  C   GLU A  92      -2.477   5.732   8.272  1.00  1.00              
ATOM    750  O   GLU A  92      -3.440   6.475   8.432  1.00  1.00              
ATOM    751  N   SER A  93      -1.207   6.172   8.402  1.00  1.00              
ATOM    752  CA  SER A  93      -0.908   7.563   8.639  1.00  1.00              
ATOM    753  CB  SER A  93      -0.408   7.854  10.065  1.00  1.00              
ATOM    754  OG  SER A  93      -0.137   9.239  10.218  1.00  1.00              
ATOM    755  C   SER A  93       0.194   7.919   7.702  1.00  1.00              
ATOM    756  O   SER A  93       1.249   7.301   7.715  1.00  1.00              
ATOM    757  N   GLN A  94       0.030   8.967   6.886  1.00  1.00              
ATOM    758  CA  GLN A  94       1.061   9.136   5.912  1.00  1.00              
ATOM    759  CB  GLN A  94       0.473   9.014   4.504  1.00  1.00              
ATOM    760  CG  GLN A  94      -0.236   7.672   4.333  1.00  1.00              
ATOM    761  CD  GLN A  94      -1.177   7.762   3.144  1.00  1.00              
ATOM    762  OE1 GLN A  94      -1.778   6.758   2.766  1.00  1.00              
ATOM    763  NE2 GLN A  94      -1.312   8.972   2.541  1.00  1.00              
ATOM    764  C   GLN A  94       1.694  10.483   6.054  1.00  1.00              
ATOM    765  O   GLN A  94       1.095  11.418   6.576  1.00  1.00              
ATOM    766  N   LYS A  95       2.975  10.603   5.652  1.00  1.00              
ATOM    767  CA  LYS A  95       3.544  11.919   5.620  1.00  1.00              
ATOM    768  CB  LYS A  95       4.448  12.269   6.815  1.00  1.00              
ATOM    769  CG  LYS A  95       5.770  11.506   6.864  1.00  1.00              
ATOM    770  CD  LYS A  95       6.785  12.150   7.810  1.00  1.00              
ATOM    771  CE  LYS A  95       8.138  11.437   7.847  1.00  1.00              
ATOM    772  NZ  LYS A  95       9.091  12.205   8.681  1.00  1.00              
ATOM    773  C   LYS A  95       4.359  11.989   4.374  1.00  1.00              
ATOM    774  O   LYS A  95       5.262  11.174   4.189  1.00  1.00              
ATOM    775  N   PHE A  96       4.044  12.932   3.456  1.00  1.00              
ATOM    776  CA  PHE A  96       4.925  12.982   2.320  1.00  1.00              
ATOM    777  CB  PHE A  96       4.519  12.312   0.982  1.00  1.00              
ATOM    778  CG  PHE A  96       3.211  12.676   0.368  1.00  1.00              
ATOM    779  CD1 PHE A  96       3.078  13.747  -0.488  1.00  1.00              
ATOM    780  CD2 PHE A  96       2.113  11.891   0.626  1.00  1.00              
ATOM    781  CE1 PHE A  96       1.861  14.038  -1.059  1.00  1.00              
ATOM    782  CE2 PHE A  96       0.896  12.174   0.060  1.00  1.00              
ATOM    783  CZ  PHE A  96       0.769  13.251  -0.784  1.00  1.00              
ATOM    784  C   PHE A  96       5.541  14.312   2.062  1.00  1.00              
ATOM    785  O   PHE A  96       4.956  15.367   2.303  1.00  1.00              
ATOM    786  N   ARG A  97       6.832  14.227   1.668  1.00  1.00              
ATOM    787  CA  ARG A  97       7.729  15.308   1.339  1.00  1.00              
ATOM    788  CB  ARG A  97       9.182  14.825   1.224  1.00  1.00              
ATOM    789  CG  ARG A  97       9.759  14.279   2.530  1.00  1.00              
ATOM    790  CD  ARG A  97      10.588  15.305   3.303  1.00  1.00              
ATOM    791  NE  ARG A  97      11.088  14.639   4.537  1.00  1.00              
ATOM    792  CZ  ARG A  97      10.404  14.751   5.713  1.00  1.00              
ATOM    793  NH1 ARG A  97       9.256  15.487   5.779  1.00  1.00              
ATOM    794  NH2 ARG A  97      10.879  14.127   6.830  1.00  1.00              
ATOM    795  C   ARG A  97       7.403  15.990   0.029  1.00  1.00              
ATOM    796  O   ARG A  97       7.261  17.210  -0.013  1.00  1.00              
ATOM    797  N   MET A  98       7.315  15.207  -1.075  1.00  1.00              
ATOM    798  CA  MET A  98       6.965  15.628  -2.413  1.00  1.00              
ATOM    799  CB  MET A  98       6.438  17.037  -2.665  1.00  1.00              
ATOM    800  CG  MET A  98       4.961  16.963  -3.070  1.00  1.00              
ATOM    801  SD  MET A  98       4.633  16.402  -4.779  1.00  1.00              
ATOM    802  CE  MET A  98       4.715  14.595  -4.590  1.00  1.00              
ATOM    803  C   MET A  98       7.904  15.222  -3.493  1.00  1.00              
ATOM    804  O   MET A  98       9.018  14.763  -3.251  1.00  1.00              
ATOM    805  N   TYR A  99       7.401  15.413  -4.734  1.00  1.00              
ATOM    806  CA  TYR A  99       7.937  15.010  -5.994  1.00  1.00              
ATOM    807  CB  TYR A  99       6.959  15.006  -7.193  1.00  1.00              
ATOM    808  CG  TYR A  99       6.294  16.258  -7.644  1.00  1.00              
ATOM    809  CD1 TYR A  99       6.976  17.395  -8.002  1.00  1.00              
ATOM    810  CD2 TYR A  99       4.933  16.228  -7.821  1.00  1.00              
ATOM    811  CE1 TYR A  99       6.304  18.511  -8.440  1.00  1.00              
ATOM    812  CE2 TYR A  99       4.248  17.331  -8.260  1.00  1.00              
ATOM    813  CZ  TYR A  99       4.935  18.480  -8.561  1.00  1.00              
ATOM    814  OH  TYR A  99       4.234  19.617  -9.011  1.00  1.00              
ATOM    815  C   TYR A  99       9.023  15.882  -6.500  1.00  1.00              
ATOM    816  O   TYR A  99       9.050  17.082  -6.268  1.00  1.00              
ATOM    817  N   ARG A 100       9.964  15.246  -7.219  1.00  1.00              
ATOM    818  CA  ARG A 100      11.032  15.892  -7.932  1.00  1.00              
ATOM    819  CB  ARG A 100      12.075  14.902  -8.488  1.00  1.00              
ATOM    820  CG  ARG A 100      13.440  15.539  -8.773  1.00  1.00              
ATOM    821  CD  ARG A 100      13.456  16.519  -9.948  1.00  1.00              
ATOM    822  NE  ARG A 100      13.315  15.730 -11.203  1.00  1.00              
ATOM    823  CZ  ARG A 100      14.433  15.324 -11.872  1.00  1.00              
ATOM    824  NH1 ARG A 100      15.669  15.635 -11.382  1.00  1.00              
ATOM    825  NH2 ARG A 100      14.318  14.614 -13.031  1.00  1.00              
ATOM    826  C   ARG A 100      10.381  16.591  -9.092  1.00  1.00              
ATOM    827  O   ARG A 100      10.919  17.525  -9.681  1.00  1.00              
ATOM    828  N   ASN A 101       9.178  16.110  -9.435  1.00  1.00              
ATOM    829  CA  ASN A 101       8.305  16.505 -10.498  1.00  1.00              
ATOM    830  CB  ASN A 101       8.273  17.996 -10.834  1.00  1.00              
ATOM    831  CG  ASN A 101       6.897  18.218 -11.444  1.00  1.00              
ATOM    832  OD1 ASN A 101       6.691  19.125 -12.248  1.00  1.00              
ATOM    833  ND2 ASN A 101       5.923  17.358 -11.035  1.00  1.00              
ATOM    834  C   ASN A 101       8.615  15.730 -11.729  1.00  1.00              
ATOM    835  O   ASN A 101       7.700  15.453 -12.492  1.00  1.00              
ATOM    836  N   SER A 102       9.866  15.320 -11.995  1.00  1.00              
ATOM    837  CA  SER A 102       9.953  14.381 -13.071  1.00  1.00              
ATOM    838  CB  SER A 102      11.352  14.268 -13.692  1.00  1.00              
ATOM    839  OG  SER A 102      11.309  13.379 -14.798  1.00  1.00              
ATOM    840  C   SER A 102       9.604  13.066 -12.445  1.00  1.00              
ATOM    841  O   SER A 102       8.719  12.364 -12.919  1.00  1.00              
ATOM    842  N   HIS A 103      10.295  12.745 -11.321  1.00  1.00              
ATOM    843  CA  HIS A 103      10.208  11.519 -10.559  1.00  1.00              
ATOM    844  ND1 HIS A 103      13.561  10.653 -10.968  1.00  1.00              
ATOM    845  CG  HIS A 103      12.379  10.267 -10.383  1.00  1.00              
ATOM    846  CB  HIS A 103      11.420  11.181  -9.682  1.00  1.00              
ATOM    847  NE2 HIS A 103      13.397   8.457 -11.265  1.00  1.00              
ATOM    848  CD2 HIS A 103      12.293   8.923 -10.576  1.00  1.00              
ATOM    849  CE1 HIS A 103      14.130   9.532 -11.479  1.00  1.00              
ATOM    850  C   HIS A 103       8.972  11.349  -9.718  1.00  1.00              
ATOM    851  O   HIS A 103       8.660  10.237  -9.306  1.00  1.00              
ATOM    852  N   LEU A 104       8.306  12.442  -9.333  1.00  1.00              
ATOM    853  CA  LEU A 104       7.088  12.448  -8.551  1.00  1.00              
ATOM    854  CB  LEU A 104       5.853  11.648  -9.050  1.00  1.00              
ATOM    855  CG  LEU A 104       4.586  11.869  -8.175  1.00  1.00              
ATOM    856  CD1 LEU A 104       4.330  13.339  -7.820  1.00  1.00              
ATOM    857  CD2 LEU A 104       3.343  11.286  -8.826  1.00  1.00              
ATOM    858  C   LEU A 104       7.292  12.099  -7.106  1.00  1.00              
ATOM    859  O   LEU A 104       6.439  12.486  -6.309  1.00  1.00              
ATOM    860  N   VAL A 105       8.483  11.588  -6.714  1.00  1.00              
ATOM    861  CA  VAL A 105       8.760  10.972  -5.428  1.00  1.00              
ATOM    862  CB  VAL A 105      10.109  11.310  -4.866  1.00  1.00              
ATOM    863  CG1 VAL A 105      11.175  10.665  -5.766  1.00  1.00              
ATOM    864  CG2 VAL A 105      10.235  12.837  -4.769  1.00  1.00              
ATOM    865  C   VAL A 105       7.722  11.232  -4.381  1.00  1.00              
ATOM    866  O   VAL A 105       7.579  12.341  -3.874  1.00  1.00              
ATOM    867  N   ILE A 106       6.901  10.211  -4.067  1.00  1.00              
ATOM    868  CA  ILE A 106       5.894  10.516  -3.090  1.00  1.00              
ATOM    869  CB  ILE A 106       4.472  10.501  -3.592  1.00  1.00              
ATOM    870  CG2 ILE A 106       3.580  11.050  -2.463  1.00  1.00              
ATOM    871  CG1 ILE A 106       4.329  11.366  -4.856  1.00  1.00              
ATOM    872  CD1 ILE A 106       2.988  11.185  -5.564  1.00  1.00              
ATOM    873  C   ILE A 106       6.043   9.534  -1.992  1.00  1.00              
ATOM    874  O   ILE A 106       6.690   8.510  -2.164  1.00  1.00              
ATOM    875  N   GLU A 107       5.523   9.851  -0.798  1.00  1.00              
ATOM    876  CA  GLU A 107       5.676   8.919   0.279  1.00  1.00              
ATOM    877  CB  GLU A 107       6.684   9.395   1.341  1.00  1.00              
ATOM    878  CG  GLU A 107       6.927   8.390   2.467  1.00  1.00              
ATOM    879  CD  GLU A 107       7.875   7.325   1.942  1.00  1.00              
ATOM    880  OE1 GLU A 107       7.389   6.400   1.238  1.00  1.00              
ATOM    881  OE2 GLU A 107       9.098   7.430   2.225  1.00  1.00              
ATOM    882  C   GLU A 107       4.348   8.756   0.937  1.00  1.00              
ATOM    883  O   GLU A 107       3.678   9.729   1.268  1.00  1.00              
ATOM    884  N   THR A 108       3.915   7.497   1.097  1.00  1.00              
ATOM    885  CA  THR A 108       2.737   7.158   1.829  1.00  1.00              
ATOM    886  CB  THR A 108       1.700   6.448   1.014  1.00  1.00              
ATOM    887  OG1 THR A 108       1.106   7.343   0.090  1.00  1.00              
ATOM    888  CG2 THR A 108       0.656   5.806   1.933  1.00  1.00              
ATOM    889  C   THR A 108       3.237   6.227   2.876  1.00  1.00              
ATOM    890  O   THR A 108       3.984   5.291   2.591  1.00  1.00              
ATOM    891  N   SER A 109       2.846   6.467   4.133  1.00  1.00              
ATOM    892  CA  SER A 109       3.406   5.657   5.158  1.00  1.00              
ATOM    893  CB  SER A 109       4.527   6.365   5.941  1.00  1.00              
ATOM    894  OG  SER A 109       5.669   6.539   5.115  1.00  1.00              
ATOM    895  C   SER A 109       2.350   5.355   6.142  1.00  1.00              
ATOM    896  O   SER A 109       1.169   5.619   5.908  1.00  1.00              
ATOM    897  N   GLN A 110       2.816   4.689   7.221  1.00  1.00              
ATOM    898  CA  GLN A 110       2.146   4.406   8.459  1.00  1.00              
ATOM    899  CB  GLN A 110       1.644   2.952   8.587  1.00  1.00              
ATOM    900  CG  GLN A 110       0.604   2.622   7.509  1.00  1.00              
ATOM    901  CD  GLN A 110      -0.190   1.369   7.861  1.00  1.00              
ATOM    902  OE1 GLN A 110      -0.952   1.341   8.826  1.00  1.00              
ATOM    903  NE2 GLN A 110      -0.046   0.312   7.018  1.00  1.00              
ATOM    904  C   GLN A 110       3.260   4.654   9.447  1.00  1.00              
ATOM    905  O   GLN A 110       4.254   3.929   9.445  1.00  1.00              
ATOM    906  N   GLU A 111       3.201   5.772  10.210  1.00  1.00              
ATOM    907  CA  GLU A 111       4.254   6.094  11.145  1.00  1.00              
ATOM    908  CB  GLU A 111       4.266   7.580  11.515  1.00  1.00              
ATOM    909  CG  GLU A 111       4.570   8.498  10.331  1.00  1.00              
ATOM    910  CD  GLU A 111       4.550   9.931  10.841  1.00  1.00              
ATOM    911  OE1 GLU A 111       4.315  10.113  12.065  1.00  1.00              
ATOM    912  OE2 GLU A 111       4.764  10.860  10.017  1.00  1.00              
ATOM    913  C   GLU A 111       4.184   5.325  12.434  1.00  1.00              
ATOM    914  O   GLU A 111       5.141   4.646  12.801  1.00  1.00              
ATOM    915  N   ILE A 112       3.025   5.432  13.131  1.00  1.00              
ATOM    916  CA  ILE A 112       2.606   4.742  14.332  1.00  1.00              
ATOM    917  CB  ILE A 112       3.401   3.532  14.751  1.00  1.00              
ATOM    918  CG2 ILE A 112       4.716   3.970  15.406  1.00  1.00              
ATOM    919  CG1 ILE A 112       2.541   2.689  15.708  1.00  1.00              
ATOM    920  CD1 ILE A 112       1.312   2.069  15.045  1.00  1.00              
ATOM    921  C   ILE A 112       2.426   5.649  15.505  1.00  1.00              
ATOM    922  O   ILE A 112       3.357   6.272  16.007  1.00  1.00              
ATOM    923  N   SER A 113       1.164   5.732  15.959  1.00  1.00              
ATOM    924  CA  SER A 113       0.767   6.461  17.122  1.00  1.00              
ATOM    925  CB  SER A 113       1.127   7.956  17.048  1.00  1.00              
ATOM    926  OG  SER A 113       0.705   8.617  18.230  1.00  1.00              
ATOM    927  C   SER A 113      -0.721   6.340  17.076  1.00  1.00              
ATOM    928  O   SER A 113      -1.353   6.706  16.086  1.00  1.00              
ATOM    929  N   ASP A 114      -1.318   5.789  18.140  1.00  1.00              
ATOM    930  CA  ASP A 114      -2.741   5.630  18.199  1.00  1.00              
ATOM    931  CB  ASP A 114      -3.511   6.955  18.040  1.00  1.00              
ATOM    932  CG  ASP A 114      -3.316   7.773  19.310  1.00  1.00              
ATOM    933  OD1 ASP A 114      -2.658   7.256  20.253  1.00  1.00              
ATOM    934  OD2 ASP A 114      -3.821   8.927  19.354  1.00  1.00              
ATOM    935  C   ASP A 114      -3.207   4.683  17.143  1.00  1.00              
ATOM    936  O   ASP A 114      -4.407   4.439  17.033  1.00  1.00              
ATOM    937  N   VAL A 115      -2.278   4.088  16.366  1.00  1.00              
ATOM    938  CA  VAL A 115      -2.670   3.102  15.394  1.00  1.00              
ATOM    939  CB  VAL A 115      -1.713   3.017  14.236  1.00  1.00              
ATOM    940  CG1 VAL A 115      -2.195   1.933  13.265  1.00  1.00              
ATOM    941  CG2 VAL A 115      -1.619   4.402  13.575  1.00  1.00              
ATOM    942  C   VAL A 115      -2.658   1.803  16.170  1.00  1.00              
ATOM    943  O   VAL A 115      -1.683   1.497  16.859  1.00  1.00              
ATOM    944  N   PRO A 116      -3.777   1.112  16.163  1.00  1.00              
ATOM    945  CA  PRO A 116      -3.954  -0.173  16.824  1.00  1.00              
ATOM    946  CD  PRO A 116      -5.026   1.848  16.118  1.00  1.00              
ATOM    947  CB  PRO A 116      -5.442  -0.292  17.145  1.00  1.00              
ATOM    948  CG  PRO A 116      -5.959   1.151  17.116  1.00  1.00              
ATOM    949  C   PRO A 116      -3.514  -1.328  15.968  1.00  1.00              
ATOM    950  O   PRO A 116      -3.684  -2.481  16.356  1.00  1.00              
ATOM    951  N   TYR A 117      -2.963  -1.001  14.801  1.00  1.00              
ATOM    952  CA  TYR A 117      -2.600  -1.756  13.642  1.00  1.00              
ATOM    953  CB  TYR A 117      -2.446  -0.866  12.396  1.00  1.00              
ATOM    954  CG  TYR A 117      -2.503  -1.703  11.162  1.00  1.00              
ATOM    955  CD1 TYR A 117      -3.049  -2.968  11.170  1.00  1.00              
ATOM    956  CD2 TYR A 117      -2.101  -1.167   9.962  1.00  1.00              
ATOM    957  CE1 TYR A 117      -3.108  -3.717  10.017  1.00  1.00              
ATOM    958  CE2 TYR A 117      -2.163  -1.906   8.806  1.00  1.00              
ATOM    959  CZ  TYR A 117      -2.659  -3.190   8.831  1.00  1.00              
ATOM    960  OH  TYR A 117      -2.721  -3.959   7.648  1.00  1.00              
ATOM    961  C   TYR A 117      -1.449  -2.686  13.838  1.00  1.00              
ATOM    962  O   TYR A 117      -0.888  -3.151  12.847  1.00  1.00              
ATOM    963  N   ALA A 118      -1.025  -2.930  15.099  1.00  1.00              
ATOM    964  CA  ALA A 118       0.147  -3.695  15.468  1.00  1.00              
ATOM    965  CB  ALA A 118       0.100  -4.155  16.935  1.00  1.00              
ATOM    966  C   ALA A 118       0.237  -4.925  14.600  1.00  1.00              
ATOM    967  O   ALA A 118       1.332  -5.438  14.368  1.00  1.00              
ATOM    968  N   ASP A 119      -0.900  -5.435  14.093  1.00  1.00              
ATOM    969  CA  ASP A 119      -0.869  -6.564  13.217  1.00  1.00              
ATOM    970  CB  ASP A 119      -2.237  -6.885  12.595  1.00  1.00              
ATOM    971  CG  ASP A 119      -2.151  -8.254  11.936  1.00  1.00              
ATOM    972  OD1 ASP A 119      -1.044  -8.856  11.960  1.00  1.00              
ATOM    973  OD2 ASP A 119      -3.193  -8.716  11.397  1.00  1.00              
ATOM    974  C   ASP A 119       0.105  -6.314  12.083  1.00  1.00              
ATOM    975  O   ASP A 119       0.877  -7.211  11.756  1.00  1.00              
ATOM    976  N   TYR A 120       0.119  -5.122  11.439  1.00  1.00              
ATOM    977  CA  TYR A 120       1.082  -4.890  10.376  1.00  1.00              
ATOM    978  CB  TYR A 120       0.599  -5.292   8.978  1.00  1.00              
ATOM    979  CG  TYR A 120       0.590  -6.719   8.589  1.00  1.00              
ATOM    980  CD1 TYR A 120      -0.351  -7.610   9.043  1.00  1.00              
ATOM    981  CD2 TYR A 120       1.528  -7.135   7.679  1.00  1.00              
ATOM    982  CE1 TYR A 120      -0.320  -8.917   8.609  1.00  1.00              
ATOM    983  CE2 TYR A 120       1.561  -8.435   7.245  1.00  1.00              
ATOM    984  CZ  TYR A 120       0.635  -9.329   7.711  1.00  1.00              
ATOM    985  OH  TYR A 120       0.668 -10.664   7.259  1.00  1.00              
ATOM    986  C   TYR A 120       1.109  -3.432  10.044  1.00  1.00              
ATOM    987  O   TYR A 120       0.241  -3.023   9.287  1.00  1.00              
ATOM    988  N   PHE A 121       2.124  -2.636  10.431  1.00  1.00              
ATOM    989  CA  PHE A 121       2.023  -1.238  10.111  1.00  1.00              
ATOM    990  CB  PHE A 121       1.390  -0.575  11.353  1.00  1.00              
ATOM    991  CG  PHE A 121       1.404   0.917  11.410  1.00  1.00              
ATOM    992  CD1 PHE A 121       2.558   1.605  11.690  1.00  1.00              
ATOM    993  CD2 PHE A 121       0.247   1.643  11.266  1.00  1.00              
ATOM    994  CE1 PHE A 121       2.575   2.969  11.766  1.00  1.00              
ATOM    995  CE2 PHE A 121       0.253   3.016  11.343  1.00  1.00              
ATOM    996  CZ  PHE A 121       1.423   3.689  11.589  1.00  1.00              
ATOM    997  C   PHE A 121       3.393  -0.670   9.909  1.00  1.00              
ATOM    998  O   PHE A 121       4.107  -0.467  10.882  1.00  1.00              
ATOM    999  N   THR A 122       3.817  -0.447   8.648  1.00  1.00              
ATOM   1000  CA  THR A 122       4.990   0.328   8.351  1.00  1.00              
ATOM   1001  CB  THR A 122       6.337  -0.251   8.682  1.00  1.00              
ATOM   1002  OG1 THR A 122       6.519  -0.429  10.076  1.00  1.00              
ATOM   1003  CG2 THR A 122       7.395   0.731   8.156  1.00  1.00              
ATOM   1004  C   THR A 122       4.978   0.422   6.882  1.00  1.00              
ATOM   1005  O   THR A 122       5.022  -0.594   6.193  1.00  1.00              
ATOM   1006  N   VAL A 123       4.921   1.649   6.348  1.00  1.00              
ATOM   1007  CA  VAL A 123       4.862   1.677   4.933  1.00  1.00              
ATOM   1008  CB  VAL A 123       3.453   1.607   4.406  1.00  1.00              
ATOM   1009  CG1 VAL A 123       3.506   1.649   2.873  1.00  1.00              
ATOM   1010  CG2 VAL A 123       2.763   0.342   4.954  1.00  1.00              
ATOM   1011  C   VAL A 123       5.490   2.941   4.482  1.00  1.00              
ATOM   1012  O   VAL A 123       5.547   3.944   5.183  1.00  1.00              
ATOM   1013  N   GLU A 124       6.077   2.849   3.295  1.00  1.00              
ATOM   1014  CA  GLU A 124       6.594   3.931   2.549  1.00  1.00              
ATOM   1015  CB  GLU A 124       8.092   4.219   2.734  1.00  1.00              
ATOM   1016  CG  GLU A 124       8.387   4.983   4.027  1.00  1.00              
ATOM   1017  CD  GLU A 124       9.869   5.320   4.045  1.00  1.00              
ATOM   1018  OE1 GLU A 124      10.679   4.457   3.617  1.00  1.00              
ATOM   1019  OE2 GLU A 124      10.209   6.453   4.480  1.00  1.00              
ATOM   1020  C   GLU A 124       6.346   3.442   1.186  1.00  1.00              
ATOM   1021  O   GLU A 124       6.901   2.433   0.750  1.00  1.00              
ATOM   1022  N   GLY A 125       5.403   4.111   0.524  1.00  1.00              
ATOM   1023  CA  GLY A 125       5.104   3.796  -0.816  1.00  1.00              
ATOM   1024  C   GLY A 125       5.567   5.038  -1.482  1.00  1.00              
ATOM   1025  O   GLY A 125       5.054   6.128  -1.219  1.00  1.00              
ATOM   1026  N   VAL A 126       6.618   4.903  -2.299  1.00  1.00              
ATOM   1027  CA  VAL A 126       7.098   5.999  -3.050  1.00  1.00              
ATOM   1028  CB  VAL A 126       8.578   6.222  -2.951  1.00  1.00              
ATOM   1029  CG1 VAL A 126       8.950   7.417  -3.849  1.00  1.00              
ATOM   1030  CG2 VAL A 126       8.943   6.422  -1.471  1.00  1.00              
ATOM   1031  C   VAL A 126       6.786   5.597  -4.429  1.00  1.00              
ATOM   1032  O   VAL A 126       7.219   4.536  -4.873  1.00  1.00              
ATOM   1033  N   TRP A 127       6.011   6.430  -5.134  1.00  1.00              
ATOM   1034  CA  TRP A 127       5.547   5.998  -6.413  1.00  1.00              
ATOM   1035  CB  TRP A 127       4.027   6.116  -6.392  1.00  1.00              
ATOM   1036  CG  TRP A 127       3.240   4.993  -7.005  1.00  1.00              
ATOM   1037  CD2 TRP A 127       2.386   5.117  -8.140  1.00  1.00              
ATOM   1038  CD1 TRP A 127       3.033   3.746  -6.493  1.00  1.00              
ATOM   1039  NE1 TRP A 127       2.074   3.094  -7.223  1.00  1.00              
ATOM   1040  CE2 TRP A 127       1.661   3.928  -8.233  1.00  1.00              
ATOM   1041  CE3 TRP A 127       2.228   6.139  -9.024  1.00  1.00              
ATOM   1042  CZ2 TRP A 127       0.736   3.748  -9.207  1.00  1.00              
ATOM   1043  CZ3 TRP A 127       1.278   5.970  -9.994  1.00  1.00              
ATOM   1044  CH2 TRP A 127       0.557   4.801 -10.061  1.00  1.00              
ATOM   1045  C   TRP A 127       6.154   6.980  -7.355  1.00  1.00              
ATOM   1046  O   TRP A 127       5.850   8.169  -7.287  1.00  1.00              
ATOM   1047  N   ASP A 128       7.055   6.516  -8.244  1.00  1.00              
ATOM   1048  CA  ASP A 128       7.723   7.453  -9.103  1.00  1.00              
ATOM   1049  CB  ASP A 128       9.254   7.290  -9.187  1.00  1.00              
ATOM   1050  CG  ASP A 128       9.979   7.863  -7.976  1.00  1.00              
ATOM   1051  OD1 ASP A 128       9.469   8.832  -7.355  1.00  1.00              
ATOM   1052  OD2 ASP A 128      11.081   7.337  -7.669  1.00  1.00              
ATOM   1053  C   ASP A 128       7.257   7.274 -10.500  1.00  1.00              
ATOM   1054  O   ASP A 128       7.051   6.158 -10.960  1.00  1.00              
ATOM   1055  N   LEU A 129       7.014   8.379 -11.220  1.00  1.00              
ATOM   1056  CA  LEU A 129       6.821   8.169 -12.621  1.00  1.00              
ATOM   1057  CB  LEU A 129       5.452   8.498 -13.218  1.00  1.00              
ATOM   1058  CG  LEU A 129       4.824   9.794 -12.727  1.00  1.00              
ATOM   1059  CD1 LEU A 129       3.580  10.155 -13.544  1.00  1.00              
ATOM   1060  CD2 LEU A 129       4.507   9.701 -11.229  1.00  1.00              
ATOM   1061  C   LEU A 129       7.825   9.062 -13.223  1.00  1.00              
ATOM   1062  O   LEU A 129       8.358   9.928 -12.537  1.00  1.00              
ATOM   1063  N   LYS A 130       8.179   8.829 -14.491  1.00  1.00              
ATOM   1064  CA  LYS A 130       9.114   9.711 -15.092  1.00  1.00              
ATOM   1065  CB  LYS A 130      10.521   9.120 -15.274  1.00  1.00              
ATOM   1066  CG  LYS A 130      11.230   8.978 -13.922  1.00  1.00              
ATOM   1067  CD  LYS A 130      12.604   8.314 -13.973  1.00  1.00              
ATOM   1068  CE  LYS A 130      13.659   9.177 -14.665  1.00  1.00              
ATOM   1069  NZ  LYS A 130      13.541  10.581 -14.212  1.00  1.00              
ATOM   1070  C   LYS A 130       8.495  10.155 -16.372  1.00  1.00              
ATOM   1071  O   LYS A 130       7.675   9.452 -16.961  1.00  1.00              
ATOM   1072  N   ARG A 131       8.877  11.365 -16.808  1.00  1.00              
ATOM   1073  CA  ARG A 131       8.294  12.042 -17.929  1.00  1.00              
ATOM   1074  CB  ARG A 131       8.669  13.525 -18.087  1.00  1.00              
ATOM   1075  CG  ARG A 131       7.721  14.197 -19.083  1.00  1.00              
ATOM   1076  CD  ARG A 131       7.758  15.724 -19.111  1.00  1.00              
ATOM   1077  NE  ARG A 131       6.767  16.159 -20.139  1.00  1.00              
ATOM   1078  CZ  ARG A 131       5.457  16.349 -19.804  1.00  1.00              
ATOM   1079  NH1 ARG A 131       5.055  16.198 -18.508  1.00  1.00              
ATOM   1080  NH2 ARG A 131       4.552  16.692 -20.767  1.00  1.00              
ATOM   1081  C   ARG A 131       8.587  11.349 -19.232  1.00  1.00              
ATOM   1082  O   ARG A 131       7.973  11.697 -20.239  1.00  1.00              
ATOM   1083  N   ASP A 132       9.584  10.435 -19.282  1.00  1.00              
ATOM   1084  CA  ASP A 132       9.884   9.694 -20.483  1.00  1.00              
ATOM   1085  CB  ASP A 132       8.880   8.577 -20.805  1.00  1.00              
ATOM   1086  CG  ASP A 132       9.192   7.376 -19.929  1.00  1.00              
ATOM   1087  OD1 ASP A 132      10.257   7.375 -19.257  1.00  1.00              
ATOM   1088  OD2 ASP A 132       8.358   6.434 -19.929  1.00  1.00              
ATOM   1089  C   ASP A 132       9.988  10.596 -21.674  1.00  1.00              
ATOM   1090  O   ASP A 132       9.077  10.647 -22.499  1.00  1.00              
ATOM   1091  N   CYS A 133      11.083  11.382 -21.694  1.00  1.00              
ATOM   1092  CA  CYS A 133      11.527  12.397 -22.626  1.00  1.00              
ATOM   1093  CB  CYS A 133      12.520  13.400 -22.028  1.00  1.00              
ATOM   1094  SG  CYS A 133      14.199  12.718 -21.923  1.00  1.00              
ATOM   1095  C   CYS A 133      12.167  11.880 -23.881  1.00  1.00              
ATOM   1096  O   CYS A 133      12.678  12.699 -24.646  1.00  1.00              
ATOM   1097  N   ARG A 134      12.231  10.550 -24.109  1.00  1.00              
ATOM   1098  CA  ARG A 134      13.057  10.017 -25.170  1.00  1.00              
ATOM   1099  CB  ARG A 134      12.859   8.500 -25.367  1.00  1.00              
ATOM   1100  CG  ARG A 134      13.329   7.673 -24.164  1.00  1.00              
ATOM   1101  CD  ARG A 134      13.444   6.170 -24.437  1.00  1.00              
ATOM   1102  NE  ARG A 134      14.029   5.534 -23.219  1.00  1.00              
ATOM   1103  CZ  ARG A 134      13.219   5.050 -22.230  1.00  1.00              
ATOM   1104  NH1 ARG A 134      11.863   5.093 -22.371  1.00  1.00              
ATOM   1105  NH2 ARG A 134      13.764   4.508 -21.102  1.00  1.00              
ATOM   1106  C   ARG A 134      12.829  10.711 -26.486  1.00  1.00              
ATOM   1107  O   ARG A 134      13.792  11.175 -27.091  1.00  1.00              
ATOM   1108  N   ASP A 135      11.584  10.855 -26.970  1.00  1.00              
ATOM   1109  CA  ASP A 135      11.427  11.565 -28.213  1.00  1.00              
ATOM   1110  CB  ASP A 135      10.956  10.644 -29.352  1.00  1.00              
ATOM   1111  CG  ASP A 135      10.879  11.449 -30.640  1.00  1.00              
ATOM   1112  OD1 ASP A 135      11.570  12.499 -30.728  1.00  1.00              
ATOM   1113  OD2 ASP A 135      10.121  11.026 -31.554  1.00  1.00              
ATOM   1114  C   ASP A 135      10.337  12.576 -28.007  1.00  1.00              
ATOM   1115  O   ASP A 135       9.186  12.290 -28.336  1.00  1.00              
ATOM   1116  N   SER A 136      10.669  13.769 -27.452  1.00  1.00              
ATOM   1117  CA  SER A 136       9.719  14.831 -27.214  1.00  1.00              
ATOM   1118  CB  SER A 136       8.556  14.937 -28.223  1.00  1.00              
ATOM   1119  OG  SER A 136       7.702  16.018 -27.877  1.00  1.00              
ATOM   1120  C   SER A 136       9.168  14.666 -25.832  1.00  1.00              
ATOM   1121  O   SER A 136       9.831  14.974 -24.843  1.00  1.00              
ATOM   1122  N   VAL A 137       7.901  14.228 -25.739  1.00  1.00              
ATOM   1123  CA  VAL A 137       7.259  13.984 -24.479  1.00  1.00              
ATOM   1124  CB  VAL A 137       6.578  15.207 -23.922  1.00  1.00              
ATOM   1125  CG1 VAL A 137       5.913  14.896 -22.569  1.00  1.00              
ATOM   1126  CG2 VAL A 137       7.664  16.290 -23.791  1.00  1.00              
ATOM   1127  C   VAL A 137       6.319  12.849 -24.782  1.00  1.00              
ATOM   1128  O   VAL A 137       6.732  11.879 -25.417  1.00  1.00              
ATOM   1129  N   GLU A 138       5.047  12.906 -24.347  1.00  1.00              
ATOM   1130  CA  GLU A 138       4.145  11.823 -24.613  1.00  1.00              
ATOM   1131  CB  GLU A 138       3.817  11.633 -26.105  1.00  1.00              
ATOM   1132  CG  GLU A 138       2.757  10.555 -26.355  1.00  1.00              
ATOM   1133  CD  GLU A 138       2.590  10.379 -27.857  1.00  1.00              
ATOM   1134  OE1 GLU A 138       2.328  11.399 -28.549  1.00  1.00              
ATOM   1135  OE2 GLU A 138       2.730   9.221 -28.332  1.00  1.00              
ATOM   1136  C   GLU A 138       4.733  10.541 -24.099  1.00  1.00              
ATOM   1137  O   GLU A 138       4.781   9.539 -24.808  1.00  1.00              
ATOM   1138  N   GLY A 139       5.203  10.512 -22.839  1.00  1.00              
ATOM   1139  CA  GLY A 139       5.746   9.264 -22.382  1.00  1.00              
ATOM   1140  C   GLY A 139       5.449   9.135 -20.938  1.00  1.00              
ATOM   1141  O   GLY A 139       5.492  10.116 -20.201  1.00  1.00              
ATOM   1142  N   CYS A 140       5.132   7.906 -20.495  1.00  1.00              
ATOM   1143  CA  CYS A 140       4.885   7.730 -19.098  1.00  1.00              
ATOM   1144  CB  CYS A 140       3.451   7.377 -18.734  1.00  1.00              
ATOM   1145  SG  CYS A 140       3.398   5.839 -17.741  1.00  1.00              
ATOM   1146  C   CYS A 140       5.666   6.559 -18.665  1.00  1.00              
ATOM   1147  O   CYS A 140       5.815   5.592 -19.403  1.00  1.00              
ATOM   1148  N   ILE A 141       6.221   6.636 -17.453  1.00  1.00              
ATOM   1149  CA  ILE A 141       6.892   5.493 -16.932  1.00  1.00              
ATOM   1150  CB  ILE A 141       8.386   5.620 -17.069  1.00  1.00              
ATOM   1151  CG2 ILE A 141       8.799   6.988 -16.533  1.00  1.00              
ATOM   1152  CG1 ILE A 141       9.133   4.400 -16.516  1.00  1.00              
ATOM   1153  CD1 ILE A 141       8.990   3.157 -17.391  1.00  1.00              
ATOM   1154  C   ILE A 141       6.429   5.410 -15.531  1.00  1.00              
ATOM   1155  O   ILE A 141       6.223   6.441 -14.894  1.00  1.00              
ATOM   1156  N   LEU A 142       6.131   4.192 -15.045  1.00  1.00              
ATOM   1157  CA  LEU A 142       5.777   4.156 -13.664  1.00  1.00              
ATOM   1158  CB  LEU A 142       4.343   3.794 -13.290  1.00  1.00              
ATOM   1159  CG  LEU A 142       3.412   4.912 -13.725  1.00  1.00              
ATOM   1160  CD1 LEU A 142       2.656   4.592 -15.025  1.00  1.00              
ATOM   1161  CD2 LEU A 142       2.657   5.528 -12.549  1.00  1.00              
ATOM   1162  C   LEU A 142       6.665   3.204 -12.975  1.00  1.00              
ATOM   1163  O   LEU A 142       6.827   2.069 -13.407  1.00  1.00              
ATOM   1164  N   ASP A 143       7.326   3.680 -11.911  1.00  1.00              
ATOM   1165  CA  ASP A 143       8.052   2.787 -11.083  1.00  1.00              
ATOM   1166  CB  ASP A 143       9.594   2.848 -11.137  1.00  1.00              
ATOM   1167  CG  ASP A 143      10.112   4.251 -10.944  1.00  1.00              
ATOM   1168  OD1 ASP A 143       9.376   5.201 -11.310  1.00  1.00              
ATOM   1169  OD2 ASP A 143      11.266   4.393 -10.461  1.00  1.00              
ATOM   1170  C   ASP A 143       7.535   2.957  -9.704  1.00  1.00              
ATOM   1171  O   ASP A 143       7.074   4.027  -9.311  1.00  1.00              
ATOM   1172  N   VAL A 144       7.516   1.859  -8.940  1.00  1.00              
ATOM   1173  CA  VAL A 144       7.025   2.014  -7.613  1.00  1.00              
ATOM   1174  CB  VAL A 144       5.770   1.246  -7.336  1.00  1.00              
ATOM   1175  CG1 VAL A 144       5.550   1.273  -5.823  1.00  1.00              
ATOM   1176  CG2 VAL A 144       4.606   1.865  -8.126  1.00  1.00              
ATOM   1177  C   VAL A 144       8.068   1.477  -6.699  1.00  1.00              
ATOM   1178  O   VAL A 144       8.760   0.520  -7.036  1.00  1.00              
ATOM   1179  N   TYR A 145       8.228   2.110  -5.522  1.00  1.00              
ATOM   1180  CA  TYR A 145       9.146   1.632  -4.531  1.00  1.00              
ATOM   1181  CB  TYR A 145      10.281   2.612  -4.186  1.00  1.00              
ATOM   1182  CG  TYR A 145      11.263   2.556  -5.307  1.00  1.00              
ATOM   1183  CD1 TYR A 145      11.053   3.250  -6.475  1.00  1.00              
ATOM   1184  CD2 TYR A 145      12.405   1.797  -5.185  1.00  1.00              
ATOM   1185  CE1 TYR A 145      11.965   3.187  -7.503  1.00  1.00              
ATOM   1186  CE2 TYR A 145      13.320   1.729  -6.207  1.00  1.00              
ATOM   1187  CZ  TYR A 145      13.100   2.425  -7.370  1.00  1.00              
ATOM   1188  OH  TYR A 145      14.036   2.358  -8.424  1.00  1.00              
ATOM   1189  C   TYR A 145       8.326   1.392  -3.314  1.00  1.00              
ATOM   1190  O   TYR A 145       7.377   2.120  -3.032  1.00  1.00              
ATOM   1191  N   VAL A 146       8.614   0.314  -2.576  1.00  1.00              
ATOM   1192  CA  VAL A 146       7.795   0.139  -1.424  1.00  1.00              
ATOM   1193  CB  VAL A 146       6.803  -0.970  -1.609  1.00  1.00              
ATOM   1194  CG1 VAL A 146       7.537  -2.319  -1.534  1.00  1.00              
ATOM   1195  CG2 VAL A 146       5.657  -0.781  -0.609  1.00  1.00              
ATOM   1196  C   VAL A 146       8.731  -0.189  -0.303  1.00  1.00              
ATOM   1197  O   VAL A 146       9.724  -0.880  -0.517  1.00  1.00              
ATOM   1198  N   ASN A 147       8.469   0.344   0.912  1.00  1.00              
ATOM   1199  CA  ASN A 147       9.305   0.072   2.053  1.00  1.00              
ATOM   1200  CB  ASN A 147       9.992   1.294   2.686  1.00  1.00              
ATOM   1201  CG  ASN A 147      11.144   1.753   1.804  1.00  1.00              
ATOM   1202  OD1 ASN A 147      11.358   2.951   1.628  1.00  1.00              
ATOM   1203  ND2 ASN A 147      11.918   0.783   1.249  1.00  1.00              
ATOM   1204  C   ASN A 147       8.432  -0.489   3.104  1.00  1.00              
ATOM   1205  O   ASN A 147       7.359   0.039   3.400  1.00  1.00              
ATOM   1206  N   VAL A 148       8.906  -1.593   3.695  1.00  1.00              
ATOM   1207  CA  VAL A 148       8.148  -2.275   4.688  1.00  1.00              
ATOM   1208  CB  VAL A 148       7.409  -3.449   4.106  1.00  1.00              
ATOM   1209  CG1 VAL A 148       6.795  -4.294   5.231  1.00  1.00              
ATOM   1210  CG2 VAL A 148       6.365  -2.907   3.113  1.00  1.00              
ATOM   1211  C   VAL A 148       9.103  -2.758   5.744  1.00  1.00              
ATOM   1212  O   VAL A 148      10.254  -3.111   5.479  1.00  1.00              
ATOM   1213  N   ALA A 149       8.636  -2.713   7.002  1.00  1.00              
ATOM   1214  CA  ALA A 149       9.340  -3.204   8.143  1.00  1.00              
ATOM   1215  CB  ALA A 149      10.259  -2.165   8.802  1.00  1.00              
ATOM   1216  C   ALA A 149       8.247  -3.526   9.102  1.00  1.00              
ATOM   1217  O   ALA A 149       7.317  -2.745   9.274  1.00  1.00              
ATOM   1218  N   PHE A 150       8.283  -4.702   9.739  1.00  1.00              
ATOM   1219  CA  PHE A 150       7.227  -4.928  10.680  1.00  1.00              
ATOM   1220  CB  PHE A 150       6.196  -5.986  10.269  1.00  1.00              
ATOM   1221  CG  PHE A 150       5.311  -5.494   9.173  1.00  1.00              
ATOM   1222  CD1 PHE A 150       4.371  -4.524   9.431  1.00  1.00              
ATOM   1223  CD2 PHE A 150       5.416  -5.977   7.890  1.00  1.00              
ATOM   1224  CE1 PHE A 150       3.535  -4.058   8.443  1.00  1.00              
ATOM   1225  CE2 PHE A 150       4.578  -5.516   6.900  1.00  1.00              
ATOM   1226  CZ  PHE A 150       3.633  -4.557   7.170  1.00  1.00              
ATOM   1227  C   PHE A 150       7.885  -5.455  11.903  1.00  1.00              
ATOM   1228  O   PHE A 150       8.871  -6.166  11.779  1.00  1.00              
ATOM   1229  N   SER A 151       7.383  -5.150  13.117  1.00  1.00              
ATOM   1230  CA  SER A 151       8.120  -5.633  14.255  1.00  1.00              
ATOM   1231  CB  SER A 151       8.538  -4.506  15.207  1.00  1.00              
ATOM   1232  OG  SER A 151       7.383  -3.867  15.730  1.00  1.00              
ATOM   1233  C   SER A 151       7.328  -6.639  15.038  1.00  1.00              
ATOM   1234  O   SER A 151       6.365  -6.316  15.732  1.00  1.00              
ATOM   1235  N   LYS A 152       7.767  -7.909  14.952  1.00  1.00              
ATOM   1236  CA  LYS A 152       7.200  -9.027  15.648  1.00  1.00              
ATOM   1237  CB  LYS A 152       6.002  -9.680  14.933  1.00  1.00              
ATOM   1238  CG  LYS A 152       4.748  -8.803  14.937  1.00  1.00              
ATOM   1239  CD  LYS A 152       3.635  -9.304  14.017  1.00  1.00              
ATOM   1240  CE  LYS A 152       3.875  -9.024  12.532  1.00  1.00              
ATOM   1241  NZ  LYS A 152       2.739  -9.540  11.735  1.00  1.00              
ATOM   1242  C   LYS A 152       8.316 -10.001  15.675  1.00  1.00              
ATOM   1243  O   LYS A 152       9.301  -9.726  14.987  1.00  1.00              
ATOM   1244  N   ARG A 153       8.145 -11.132  16.423  1.00  1.00              
ATOM   1245  CA  ARG A 153       9.128 -12.165  16.663  1.00  1.00              
ATOM   1246  CB  ARG A 153       8.510 -13.527  17.014  1.00  1.00              
ATOM   1247  CG  ARG A 153       9.553 -14.609  17.274  1.00  1.00              
ATOM   1248  CD  ARG A 153      10.448 -14.298  18.474  1.00  1.00              
ATOM   1249  NE  ARG A 153       9.557 -13.979  19.625  1.00  1.00              
ATOM   1250  CZ  ARG A 153      10.050 -13.999  20.898  1.00  1.00              
ATOM   1251  NH1 ARG A 153      11.355 -14.334  21.120  1.00  1.00              
ATOM   1252  NH2 ARG A 153       9.235 -13.685  21.948  1.00  1.00              
ATOM   1253  C   ARG A 153       9.884 -12.290  15.401  1.00  1.00              
ATOM   1254  O   ARG A 153       9.303 -12.424  14.328  1.00  1.00              
ATOM   1255  N   THR A 154      11.212 -12.236  15.519  1.00  1.00              
ATOM   1256  CA  THR A 154      12.041 -11.930  14.400  1.00  1.00              
ATOM   1257  CB  THR A 154      13.464 -12.060  14.769  1.00  1.00              
ATOM   1258  OG1 THR A 154      14.282 -11.748  13.656  1.00  1.00              
ATOM   1259  CG2 THR A 154      13.673 -13.495  15.254  1.00  1.00              
ATOM   1260  C   THR A 154      11.772 -12.778  13.206  1.00  1.00              
ATOM   1261  O   THR A 154      11.663 -12.254  12.099  1.00  1.00              
ATOM   1262  N   VAL A 155      11.649 -14.097  13.370  1.00  1.00              
ATOM   1263  CA  VAL A 155      11.428 -14.895  12.206  1.00  1.00              
ATOM   1264  CB  VAL A 155      11.388 -16.354  12.530  1.00  1.00              
ATOM   1265  CG1 VAL A 155      11.145 -17.142  11.230  1.00  1.00              
ATOM   1266  CG2 VAL A 155      12.699 -16.705  13.251  1.00  1.00              
ATOM   1267  C   VAL A 155      10.115 -14.512  11.606  1.00  1.00              
ATOM   1268  O   VAL A 155       9.988 -14.404  10.386  1.00  1.00              
ATOM   1269  N   TRP A 156       9.102 -14.283  12.463  1.00  1.00              
ATOM   1270  CA  TRP A 156       7.790 -13.985  11.977  1.00  1.00              
ATOM   1271  CB  TRP A 156       6.735 -13.899  13.092  1.00  1.00              
ATOM   1272  CG  TRP A 156       6.480 -15.235  13.746  1.00  1.00              
ATOM   1273  CD2 TRP A 156       5.869 -16.349  13.075  1.00  1.00              
ATOM   1274  CD1 TRP A 156       6.791 -15.665  15.002  1.00  1.00              
ATOM   1275  NE1 TRP A 156       6.402 -16.974  15.161  1.00  1.00              
ATOM   1276  CE2 TRP A 156       5.835 -17.408  13.981  1.00  1.00              
ATOM   1277  CE3 TRP A 156       5.382 -16.478  11.805  1.00  1.00              
ATOM   1278  CZ2 TRP A 156       5.309 -18.620  13.629  1.00  1.00              
ATOM   1279  CZ3 TRP A 156       4.848 -17.699  11.456  1.00  1.00              
ATOM   1280  CH2 TRP A 156       4.811 -18.749  12.351  1.00  1.00              
ATOM   1281  C   TRP A 156       7.823 -12.686  11.237  1.00  1.00              
ATOM   1282  O   TRP A 156       7.203 -12.558  10.183  1.00  1.00              
ATOM   1283  N   LYS A 157       8.574 -11.704  11.770  1.00  1.00              
ATOM   1284  CA  LYS A 157       8.708 -10.389  11.213  1.00  1.00              
ATOM   1285  CB  LYS A 157       9.787  -9.604  11.974  1.00  1.00              
ATOM   1286  CG  LYS A 157      10.352  -8.393  11.231  1.00  1.00              
ATOM   1287  CD  LYS A 157      11.220  -7.508  12.131  1.00  1.00              
ATOM   1288  CE  LYS A 157      11.599  -6.162  11.506  1.00  1.00              
ATOM   1289  NZ  LYS A 157      11.791  -5.153  12.575  1.00  1.00              
ATOM   1290  C   LYS A 157       9.213 -10.485   9.814  1.00  1.00              
ATOM   1291  O   LYS A 157       8.652  -9.880   8.903  1.00  1.00              
ATOM   1292  N   GLY A 158      10.289 -11.261   9.608  1.00  1.00              
ATOM   1293  CA  GLY A 158      10.890 -11.340   8.313  1.00  1.00              
ATOM   1294  C   GLY A 158       9.931 -11.939   7.340  1.00  1.00              
ATOM   1295  O   GLY A 158       9.801 -11.460   6.215  1.00  1.00              
ATOM   1296  N   LYS A 159       9.236 -13.015   7.748  1.00  1.00              
ATOM   1297  CA  LYS A 159       8.354 -13.691   6.846  1.00  1.00              
ATOM   1298  CB  LYS A 159       7.755 -14.976   7.443  1.00  1.00              
ATOM   1299  CG  LYS A 159       6.918 -15.779   6.445  1.00  1.00              
ATOM   1300  CD  LYS A 159       6.641 -17.212   6.898  1.00  1.00              
ATOM   1301  CE  LYS A 159       7.835 -18.150   6.709  1.00  1.00              
ATOM   1302  NZ  LYS A 159       8.949 -17.736   7.592  1.00  1.00              
ATOM   1303  C   LYS A 159       7.230 -12.784   6.474  1.00  1.00              
ATOM   1304  O   LYS A 159       6.861 -12.693   5.306  1.00  1.00              
ATOM   1305  N   ILE A 160       6.661 -12.073   7.462  1.00  1.00              
ATOM   1306  CA  ILE A 160       5.538 -11.232   7.194  1.00  1.00              
ATOM   1307  CB  ILE A 160       4.855 -10.769   8.455  1.00  1.00              
ATOM   1308  CG2 ILE A 160       4.209 -12.005   9.101  1.00  1.00              
ATOM   1309  CG1 ILE A 160       5.813 -10.030   9.398  1.00  1.00              
ATOM   1310  CD1 ILE A 160       6.165  -8.618   8.959  1.00  1.00              
ATOM   1311  C   ILE A 160       5.925 -10.111   6.282  1.00  1.00              
ATOM   1312  O   ILE A 160       5.165  -9.777   5.375  1.00  1.00              
ATOM   1313  N   VAL A 161       7.115  -9.507   6.471  1.00  1.00              
ATOM   1314  CA  VAL A 161       7.499  -8.409   5.640  1.00  1.00              
ATOM   1315  CB  VAL A 161       8.762  -7.709   6.071  1.00  1.00              
ATOM   1316  CG1 VAL A 161       8.526  -7.038   7.432  1.00  1.00              
ATOM   1317  CG2 VAL A 161       9.907  -8.717   6.100  1.00  1.00              
ATOM   1318  C   VAL A 161       7.642  -8.883   4.231  1.00  1.00              
ATOM   1319  O   VAL A 161       7.234  -8.184   3.310  1.00  1.00              
ATOM   1320  N   GLN A 162       8.204 -10.086   4.011  1.00  1.00              
ATOM   1321  CA  GLN A 162       8.406 -10.556   2.672  1.00  1.00              
ATOM   1322  CB  GLN A 162       9.216 -11.862   2.610  1.00  1.00              
ATOM   1323  CG  GLN A 162      10.665 -11.678   3.080  1.00  1.00              
ATOM   1324  CD  GLN A 162      11.398 -10.802   2.067  1.00  1.00              
ATOM   1325  OE1 GLN A 162      11.200 -10.938   0.861  1.00  1.00              
ATOM   1326  NE2 GLN A 162      12.264  -9.876   2.564  1.00  1.00              
ATOM   1327  C   GLN A 162       7.077 -10.744   2.010  1.00  1.00              
ATOM   1328  O   GLN A 162       6.912 -10.408   0.840  1.00  1.00              
ATOM   1329  N   SER A 163       6.086 -11.272   2.749  1.00  1.00              
ATOM   1330  CA  SER A 163       4.782 -11.504   2.199  1.00  1.00              
ATOM   1331  CB  SER A 163       3.814 -12.111   3.230  1.00  1.00              
ATOM   1332  OG  SER A 163       4.330 -13.330   3.743  1.00  1.00              
ATOM   1333  C   SER A 163       4.192 -10.186   1.808  1.00  1.00              
ATOM   1334  O   SER A 163       3.635 -10.050   0.721  1.00  1.00              
ATOM   1335  N   THR A 164       4.309  -9.178   2.695  1.00  1.00              
ATOM   1336  CA  THR A 164       3.716  -7.893   2.477  1.00  1.00              
ATOM   1337  CB  THR A 164       3.809  -6.992   3.674  1.00  1.00              
ATOM   1338  OG1 THR A 164       5.158  -6.823   4.078  1.00  1.00              
ATOM   1339  CG2 THR A 164       2.999  -7.626   4.809  1.00  1.00              
ATOM   1340  C   THR A 164       4.327  -7.222   1.295  1.00  1.00              
ATOM   1341  O   THR A 164       3.617  -6.611   0.502  1.00  1.00              
ATOM   1342  N   LEU A 165       5.656  -7.310   1.129  1.00  1.00              
ATOM   1343  CA  LEU A 165       6.244  -6.645   0.015  1.00  1.00              
ATOM   1344  CB  LEU A 165       7.780  -6.537   0.041  1.00  1.00              
ATOM   1345  CG  LEU A 165       8.300  -5.415   0.967  1.00  1.00              
ATOM   1346  CD1 LEU A 165       8.178  -5.763   2.456  1.00  1.00              
ATOM   1347  CD2 LEU A 165       9.709  -4.971   0.555  1.00  1.00              
ATOM   1348  C   LEU A 165       5.787  -7.245  -1.275  1.00  1.00              
ATOM   1349  O   LEU A 165       5.567  -6.513  -2.236  1.00  1.00              
ATOM   1350  N   GLU A 166       5.630  -8.580  -1.349  1.00  1.00              
ATOM   1351  CA  GLU A 166       5.225  -9.169  -2.591  1.00  1.00              
ATOM   1352  CB  GLU A 166       5.277 -10.702  -2.587  1.00  1.00              
ATOM   1353  CG  GLU A 166       5.144 -11.304  -3.987  1.00  1.00              
ATOM   1354  CD  GLU A 166       6.417 -11.026  -4.778  1.00  1.00              
ATOM   1355  OE1 GLU A 166       7.504 -11.492  -4.346  1.00  1.00              
ATOM   1356  OE2 GLU A 166       6.313 -10.346  -5.834  1.00  1.00              
ATOM   1357  C   GLU A 166       3.843  -8.712  -2.919  1.00  1.00              
ATOM   1358  O   GLU A 166       3.547  -8.410  -4.073  1.00  1.00              
ATOM   1359  N   GLU A 167       2.958  -8.638  -1.909  1.00  1.00              
ATOM   1360  CA  GLU A 167       1.611  -8.228  -2.155  1.00  1.00              
ATOM   1361  CB  GLU A 167       0.678  -8.442  -0.949  1.00  1.00              
ATOM   1362  CG  GLU A 167      -0.806  -8.360  -1.324  1.00  1.00              
ATOM   1363  CD  GLU A 167      -1.628  -8.985  -0.204  1.00  1.00              
ATOM   1364  OE1 GLU A 167      -1.011  -9.466   0.784  1.00  1.00              
ATOM   1365  OE2 GLU A 167      -2.882  -8.996  -0.323  1.00  1.00              
ATOM   1366  C   GLU A 167       1.589  -6.784  -2.562  1.00  1.00              
ATOM   1367  O   GLU A 167       0.809  -6.400  -3.429  1.00  1.00              
ATOM   1368  N   CYS A 168       2.448  -5.941  -1.956  1.00  1.00              
ATOM   1369  CA  CYS A 168       2.456  -4.535  -2.244  1.00  1.00              
ATOM   1370  CB  CYS A 168       3.447  -3.756  -1.366  1.00  1.00              
ATOM   1371  SG  CYS A 168       2.992  -3.814   0.392  1.00  1.00              
ATOM   1372  C   CYS A 168       2.848  -4.321  -3.670  1.00  1.00              
ATOM   1373  O   CYS A 168       2.276  -3.474  -4.353  1.00  1.00              
ATOM   1374  N   ARG A 169       3.842  -5.082  -4.157  1.00  1.00              
ATOM   1375  CA  ARG A 169       4.330  -4.933  -5.492  1.00  1.00              
ATOM   1376  CB  ARG A 169       5.549  -5.823  -5.749  1.00  1.00              
ATOM   1377  CG  ARG A 169       6.192  -5.655  -7.120  1.00  1.00              
ATOM   1378  CD  ARG A 169       7.431  -6.535  -7.273  1.00  1.00              
ATOM   1379  NE  ARG A 169       7.988  -6.308  -8.631  1.00  1.00              
ATOM   1380  CZ  ARG A 169       9.339  -6.224  -8.800  1.00  1.00              
ATOM   1381  NH1 ARG A 169      10.169  -6.292  -7.718  1.00  1.00              
ATOM   1382  NH2 ARG A 169       9.860  -6.061 -10.050  1.00  1.00              
ATOM   1383  C   ARG A 169       3.254  -5.279  -6.469  1.00  1.00              
ATOM   1384  O   ARG A 169       3.090  -4.588  -7.472  1.00  1.00              
ATOM   1385  N   GLU A 170       2.488  -6.357  -6.209  1.00  1.00              
ATOM   1386  CA  GLU A 170       1.450  -6.744  -7.120  1.00  1.00              
ATOM   1387  CB  GLU A 170       0.743  -8.058  -6.739  1.00  1.00              
ATOM   1388  CG  GLU A 170       1.607  -9.302  -6.958  1.00  1.00              
ATOM   1389  CD  GLU A 170       0.769 -10.529  -6.620  1.00  1.00              
ATOM   1390  OE1 GLU A 170       0.230 -10.587  -5.483  1.00  1.00              
ATOM   1391  OE2 GLU A 170       0.654 -11.423  -7.501  1.00  1.00              
ATOM   1392  C   GLU A 170       0.417  -5.667  -7.152  1.00  1.00              
ATOM   1393  O   GLU A 170      -0.083  -5.322  -8.219  1.00  1.00              
ATOM   1394  N   ALA A 171       0.081  -5.104  -5.976  1.00  1.00              
ATOM   1395  CA  ALA A 171      -0.927  -4.092  -5.865  1.00  1.00              
ATOM   1396  CB  ALA A 171      -1.181  -3.665  -4.411  1.00  1.00              
ATOM   1397  C   ALA A 171      -0.503  -2.875  -6.622  1.00  1.00              
ATOM   1398  O   ALA A 171      -1.315  -2.256  -7.304  1.00  1.00              
ATOM   1399  N   TYR A 172       0.786  -2.497  -6.531  1.00  1.00              
ATOM   1400  CA  TYR A 172       1.257  -1.320  -7.201  1.00  1.00              
ATOM   1401  CB  TYR A 172       2.758  -1.051  -7.061  1.00  1.00              
ATOM   1402  CG  TYR A 172       3.096  -0.366  -5.793  1.00  1.00              
ATOM   1403  CD1 TYR A 172       2.646   0.917  -5.584  1.00  1.00              
ATOM   1404  CD2 TYR A 172       3.895  -0.976  -4.854  1.00  1.00              
ATOM   1405  CE1 TYR A 172       2.976   1.585  -4.432  1.00  1.00              
ATOM   1406  CE2 TYR A 172       4.228  -0.311  -3.700  1.00  1.00              
ATOM   1407  CZ  TYR A 172       3.767   0.967  -3.494  1.00  1.00              
ATOM   1408  OH  TYR A 172       4.109   1.656  -2.314  1.00  1.00              
ATOM   1409  C   TYR A 172       1.087  -1.465  -8.673  1.00  1.00              
ATOM   1410  O   TYR A 172       0.642  -0.532  -9.334  1.00  1.00              
ATOM   1411  N   ALA A 173       1.460  -2.630  -9.232  1.00  1.00              
ATOM   1412  CA  ALA A 173       1.419  -2.810 -10.652  1.00  1.00              
ATOM   1413  CB  ALA A 173       1.935  -4.193 -11.090  1.00  1.00              
ATOM   1414  C   ALA A 173       0.011  -2.690 -11.128  1.00  1.00              
ATOM   1415  O   ALA A 173      -0.253  -2.039 -12.135  1.00  1.00              
ATOM   1416  N   HIS A 174      -0.938  -3.309 -10.407  1.00  1.00              
ATOM   1417  CA  HIS A 174      -2.307  -3.280 -10.825  1.00  1.00              
ATOM   1418  ND1 HIS A 174      -5.103  -5.116 -11.331  1.00  1.00              
ATOM   1419  CG  HIS A 174      -4.639  -4.202 -10.411  1.00  1.00              
ATOM   1420  CB  HIS A 174      -3.220  -4.134  -9.924  1.00  1.00              
ATOM   1421  NE2 HIS A 174      -6.835  -3.835 -10.780  1.00  1.00              
ATOM   1422  CD2 HIS A 174      -5.710  -3.429 -10.084  1.00  1.00              
ATOM   1423  CE1 HIS A 174      -6.421  -4.851 -11.515  1.00  1.00              
ATOM   1424  C   HIS A 174      -2.803  -1.876 -10.763  1.00  1.00              
ATOM   1425  O   HIS A 174      -3.521  -1.415 -11.646  1.00  1.00              
ATOM   1426  N   TRP A 175      -2.406  -1.164  -9.700  1.00  1.00              
ATOM   1427  CA  TRP A 175      -2.871   0.144  -9.381  1.00  1.00              
ATOM   1428  CB  TRP A 175      -2.275   0.498  -7.998  1.00  1.00              
ATOM   1429  CG  TRP A 175      -3.092   1.366  -7.066  1.00  1.00              
ATOM   1430  CD2 TRP A 175      -2.539   2.219  -6.048  1.00  1.00              
ATOM   1431  CD1 TRP A 175      -4.446   1.374  -6.874  1.00  1.00              
ATOM   1432  NE1 TRP A 175      -4.770   2.192  -5.819  1.00  1.00              
ATOM   1433  CE2 TRP A 175      -3.607   2.715  -5.297  1.00  1.00              
ATOM   1434  CE3 TRP A 175      -1.247   2.546  -5.748  1.00  1.00              
ATOM   1435  CZ2 TRP A 175      -3.401   3.556  -4.241  1.00  1.00              
ATOM   1436  CZ3 TRP A 175      -1.048   3.397  -4.683  1.00  1.00              
ATOM   1437  CH2 TRP A 175      -2.101   3.897  -3.947  1.00  1.00              
ATOM   1438  C   TRP A 175      -2.448   1.061 -10.493  1.00  1.00              
ATOM   1439  O   TRP A 175      -3.277   1.797 -11.024  1.00  1.00              
ATOM   1440  N   ILE A 176      -1.167   1.021 -10.923  1.00  1.00              
ATOM   1441  CA  ILE A 176      -0.788   1.927 -11.964  1.00  1.00              
ATOM   1442  CB  ILE A 176       0.663   2.265 -12.114  1.00  1.00              
ATOM   1443  CG2 ILE A 176       1.474   1.037 -12.546  1.00  1.00              
ATOM   1444  CG1 ILE A 176       0.740   3.403 -13.135  1.00  1.00              
ATOM   1445  CD1 ILE A 176      -0.128   4.631 -12.871  1.00  1.00              
ATOM   1446  C   ILE A 176      -1.444   1.601 -13.271  1.00  1.00              
ATOM   1447  O   ILE A 176      -1.809   2.514 -14.007  1.00  1.00              
ATOM   1448  N   ARG A 177      -1.619   0.312 -13.620  1.00  1.00              
ATOM   1449  CA  ARG A 177      -2.250   0.041 -14.880  1.00  1.00              
ATOM   1450  CB  ARG A 177      -2.352  -1.440 -15.267  1.00  1.00              
ATOM   1451  CG  ARG A 177      -2.987  -1.583 -16.652  1.00  1.00              
ATOM   1452  CD  ARG A 177      -2.030  -1.250 -17.794  1.00  1.00              
ATOM   1453  NE  ARG A 177      -2.822  -0.854 -18.991  1.00  1.00              
ATOM   1454  CZ  ARG A 177      -3.160   0.457 -19.161  1.00  1.00              
ATOM   1455  NH1 ARG A 177      -2.830   1.376 -18.206  1.00  1.00              
ATOM   1456  NH2 ARG A 177      -3.829   0.855 -20.282  1.00  1.00              
ATOM   1457  C   ARG A 177      -3.648   0.572 -14.839  1.00  1.00              
ATOM   1458  O   ARG A 177      -4.138   1.122 -15.822  1.00  1.00              
ATOM   1459  N   MET A 178      -4.331   0.419 -13.691  1.00  1.00              
ATOM   1460  CA  MET A 178      -5.692   0.845 -13.546  1.00  1.00              
ATOM   1461  CB  MET A 178      -6.246   0.512 -12.150  1.00  1.00              
ATOM   1462  CG  MET A 178      -7.698   0.931 -11.919  1.00  1.00              
ATOM   1463  SD  MET A 178      -8.323   0.521 -10.261  1.00  1.00              
ATOM   1464  CE  MET A 178      -9.975   1.220 -10.532  1.00  1.00              
ATOM   1465  C   MET A 178      -5.765   2.326 -13.722  1.00  1.00              
ATOM   1466  O   MET A 178      -6.667   2.827 -14.389  1.00  1.00              
ATOM   1467  N   ALA A 179      -4.808   3.065 -13.132  1.00  1.00              
ATOM   1468  CA  ALA A 179      -4.851   4.493 -13.194  1.00  1.00              
ATOM   1469  CB  ALA A 179      -3.697   5.188 -12.444  1.00  1.00              
ATOM   1470  C   ALA A 179      -4.721   4.934 -14.599  1.00  1.00              
ATOM   1471  O   ALA A 179      -5.486   5.774 -15.061  1.00  1.00              
ATOM   1472  N   HIS A 180      -3.761   4.353 -15.330  1.00  1.00              
ATOM   1473  CA  HIS A 180      -3.484   4.911 -16.604  1.00  1.00              
ATOM   1474  ND1 HIS A 180      -0.042   5.999 -16.733  1.00  1.00              
ATOM   1475  CG  HIS A 180      -1.225   5.738 -17.389  1.00  1.00              
ATOM   1476  CB  HIS A 180      -2.071   4.527 -17.071  1.00  1.00              
ATOM   1477  NE2 HIS A 180      -0.270   7.582 -18.274  1.00  1.00              
ATOM   1478  CD2 HIS A 180      -1.349   6.717 -18.326  1.00  1.00              
ATOM   1479  CE1 HIS A 180       0.487   7.110 -17.303  1.00  1.00              
ATOM   1480  C   HIS A 180      -4.622   4.594 -17.535  1.00  1.00              
ATOM   1481  O   HIS A 180      -4.948   5.387 -18.415  1.00  1.00              
ATOM   1482  N   GLU A 181      -5.280   3.429 -17.364  1.00  1.00              
ATOM   1483  CA  GLU A 181      -6.405   3.096 -18.193  1.00  1.00              
ATOM   1484  CB  GLU A 181      -6.951   1.680 -17.949  1.00  1.00              
ATOM   1485  CG  GLU A 181      -6.001   0.573 -18.402  1.00  1.00              
ATOM   1486  CD  GLU A 181      -6.795  -0.721 -18.495  1.00  1.00              
ATOM   1487  OE1 GLU A 181      -8.052  -0.636 -18.530  1.00  1.00              
ATOM   1488  OE2 GLU A 181      -6.159  -1.808 -18.543  1.00  1.00              
ATOM   1489  C   GLU A 181      -7.510   4.066 -17.909  1.00  1.00              
ATOM   1490  O   GLU A 181      -8.209   4.508 -18.818  1.00  1.00              
ATOM   1491  N   LEU A 182      -7.696   4.421 -16.626  1.00  1.00              
ATOM   1492  CA  LEU A 182      -8.743   5.307 -16.219  1.00  1.00              
ATOM   1493  CB  LEU A 182      -8.821   5.419 -14.688  1.00  1.00              
ATOM   1494  CG  LEU A 182      -9.920   6.355 -14.159  1.00  1.00              
ATOM   1495  CD1 LEU A 182     -11.307   5.963 -14.694  1.00  1.00              
ATOM   1496  CD2 LEU A 182      -9.891   6.371 -12.623  1.00  1.00              
ATOM   1497  C   LEU A 182      -8.491   6.656 -16.822  1.00  1.00              
ATOM   1498  O   LEU A 182      -9.428   7.311 -17.275  1.00  1.00              
ATOM   1499  N   LEU A 183      -7.216   7.107 -16.858  1.00  1.00              
ATOM   1500  CA  LEU A 183      -6.929   8.396 -17.425  1.00  1.00              
ATOM   1501  CB  LEU A 183      -5.443   8.794 -17.496  1.00  1.00              
ATOM   1502  CG  LEU A 183      -4.732   9.353 -16.254  1.00  1.00              
ATOM   1503  CD1 LEU A 183      -5.456  10.592 -15.707  1.00  1.00              
ATOM   1504  CD2 LEU A 183      -4.393   8.271 -15.232  1.00  1.00              
ATOM   1505  C   LEU A 183      -7.319   8.397 -18.863  1.00  1.00              
ATOM   1506  O   LEU A 183      -7.936   9.348 -19.333  1.00  1.00              
ATOM   1507  N   LYS A 184      -6.963   7.331 -19.602  1.00  1.00              
ATOM   1508  CA  LYS A 184      -7.214   7.305 -21.012  1.00  1.00              
ATOM   1509  CB  LYS A 184      -6.704   6.026 -21.701  1.00  1.00              
ATOM   1510  CG  LYS A 184      -5.210   6.040 -22.035  1.00  1.00              
ATOM   1511  CD  LYS A 184      -4.829   7.126 -23.047  1.00  1.00              
ATOM   1512  CE  LYS A 184      -3.394   7.015 -23.565  1.00  1.00              
ATOM   1513  NZ  LYS A 184      -3.119   8.099 -24.535  1.00  1.00              
ATOM   1514  C   LYS A 184      -8.682   7.396 -21.262  1.00  1.00              
ATOM   1515  O   LYS A 184      -9.115   8.147 -22.132  1.00  1.00              
ATOM   1516  N   GLN A 185      -9.497   6.647 -20.499  1.00  1.00              
ATOM   1517  CA  GLN A 185     -10.903   6.663 -20.768  1.00  1.00              
ATOM   1518  CB  GLN A 185     -11.728   5.741 -19.855  1.00  1.00              
ATOM   1519  CG  GLN A 185     -11.498   4.246 -20.057  1.00  1.00              
ATOM   1520  CD  GLN A 185     -12.476   3.534 -19.135  1.00  1.00              
ATOM   1521  OE1 GLN A 185     -12.088   2.721 -18.298  1.00  1.00              
ATOM   1522  NE2 GLN A 185     -13.789   3.854 -19.292  1.00  1.00              
ATOM   1523  C   GLN A 185     -11.437   8.033 -20.529  1.00  1.00              
ATOM   1524  O   GLN A 185     -12.201   8.557 -21.336  1.00  1.00              
ATOM   1525  N   LYS A 186     -11.029   8.661 -19.414  1.00  1.00              
ATOM   1526  CA  LYS A 186     -11.583   9.929 -19.049  1.00  1.00              
ATOM   1527  CB  LYS A 186     -11.031  10.454 -17.713  1.00  1.00              
ATOM   1528  CG  LYS A 186     -11.334   9.542 -16.522  1.00  1.00              
ATOM   1529  CD  LYS A 186     -12.826   9.298 -16.286  1.00  1.00              
ATOM   1530  CE  LYS A 186     -13.395   8.139 -17.106  1.00  1.00              
ATOM   1531  NZ  LYS A 186     -14.821   7.934 -16.769  1.00  1.00              
ATOM   1532  C   LYS A 186     -11.256  10.951 -20.087  1.00  1.00              
ATOM   1533  O   LYS A 186     -12.124  11.708 -20.513  1.00  1.00              
ATOM   1534  N   LYS A 187      -9.991  10.994 -20.536  1.00  1.00              
ATOM   1535  CA  LYS A 187      -9.593  12.018 -21.453  1.00  1.00              
ATOM   1536  CB  LYS A 187      -8.073  12.061 -21.679  1.00  1.00              
ATOM   1537  CG  LYS A 187      -7.625  13.331 -22.402  1.00  1.00              
ATOM   1538  CD  LYS A 187      -6.154  13.675 -22.178  1.00  1.00              
ATOM   1539  CE  LYS A 187      -5.906  14.359 -20.832  1.00  1.00              
ATOM   1540  NZ  LYS A 187      -4.468  14.669 -20.671  1.00  1.00              
ATOM   1541  C   LYS A 187     -10.301  11.852 -22.758  1.00  1.00              
ATOM   1542  O   LYS A 187     -10.739  12.830 -23.359  1.00  1.00              
ATOM   1543  N   LEU A 188     -10.449  10.602 -23.230  1.00  1.00              
ATOM   1544  CA  LEU A 188     -11.079  10.377 -24.499  1.00  1.00              
ATOM   1545  CB  LEU A 188     -11.085   8.891 -24.891  1.00  1.00              
ATOM   1546  CG  LEU A 188      -9.670   8.312 -25.064  1.00  1.00              
ATOM   1547  CD1 LEU A 188      -9.715   6.828 -25.460  1.00  1.00              
ATOM   1548  CD2 LEU A 188      -8.833   9.170 -26.029  1.00  1.00              
ATOM   1549  C   LEU A 188     -12.496  10.835 -24.408  1.00  1.00              
ATOM   1550  O   LEU A 188     -13.004  11.499 -25.309  1.00  1.00              
ATOM   1551  N   GLU A 189     -13.163  10.503 -23.292  1.00  1.00              
ATOM   1552  CA  GLU A 189     -14.537  10.843 -23.103  1.00  1.00              
ATOM   1553  CB  GLU A 189     -15.084  10.272 -21.785  1.00  1.00              
ATOM   1554  CG  GLU A 189     -16.589  10.450 -21.600  1.00  1.00              
ATOM   1555  CD  GLU A 189     -16.993   9.639 -20.375  1.00  1.00              
ATOM   1556  OE1 GLU A 189     -16.147   8.837 -19.895  1.00  1.00              
ATOM   1557  OE2 GLU A 189     -18.151   9.808 -19.908  1.00  1.00              
ATOM   1558  C   GLU A 189     -14.654  12.332 -23.069  1.00  1.00              
ATOM   1559  O   GLU A 189     -15.581  12.903 -23.639  1.00  1.00              
ATOM   1560  N   ASN A 190     -13.698  13.008 -22.409  1.00  1.00              
ATOM   1561  CA  ASN A 190     -13.791  14.429 -22.297  1.00  1.00              
ATOM   1562  CB  ASN A 190     -12.604  15.039 -21.539  1.00  1.00              
ATOM   1563  CG  ASN A 190     -12.662  14.530 -20.107  1.00  1.00              
ATOM   1564  OD1 ASN A 190     -13.738  14.363 -19.536  1.00  1.00              
ATOM   1565  ND2 ASN A 190     -11.468  14.268 -19.512  1.00  1.00              
ATOM   1566  C   ASN A 190     -13.780  15.011 -23.668  1.00  1.00              
ATOM   1567  O   ASN A 190     -14.676  15.773 -24.023  1.00  1.00              
ATOM   1568  N   GLN A 191     -12.781  14.654 -24.498  1.00  1.00              
ATOM   1569  CA  GLN A 191     -12.787  15.249 -25.800  1.00  1.00              
ATOM   1570  CB  GLN A 191     -12.519  16.763 -25.766  1.00  1.00              
ATOM   1571  CG  GLN A 191     -11.123  17.128 -25.258  1.00  1.00              
ATOM   1572  CD  GLN A 191     -11.040  18.646 -25.169  1.00  1.00              
ATOM   1573  OE1 GLN A 191     -11.440  19.238 -24.168  1.00  1.00              
ATOM   1574  NE2 GLN A 191     -10.511  19.295 -26.240  1.00  1.00              
ATOM   1575  C   GLN A 191     -11.724  14.623 -26.639  1.00  1.00              
ATOM   1576  O   GLN A 191     -10.770  14.036 -26.134  1.00  1.00              
ATOM   1577  N   GLU A 192     -11.876  14.753 -27.970  1.00  1.00              
ATOM   1578  CA  GLU A 192     -10.920  14.235 -28.901  1.00  1.00              
ATOM   1579  CB  GLU A 192      -9.482  14.704 -28.616  1.00  1.00              
ATOM   1580  CG  GLU A 192      -8.508  14.406 -29.757  1.00  1.00              
ATOM   1581  CD  GLU A 192      -8.810  15.381 -30.886  1.00  1.00              
ATOM   1582  OE1 GLU A 192     -10.014  15.534 -31.226  1.00  1.00              
ATOM   1583  OE2 GLU A 192      -7.845  15.991 -31.417  1.00  1.00              
ATOM   1584  C   GLU A 192     -10.948  12.713 -28.865  1.00  1.00              
ATOM   1585  O   GLU A 192     -11.294  12.114 -29.919  1.00  1.00              
ATOM   1586  OXT GLU A 192     -10.620  12.127 -27.799  1.00  1.00              
TER
