# Supplementary material for: Identification and phylogenetic analyses of VASt, an uncharacterized protein domain associated with lipid-binding domains in Eukaryotes
Source: BMC Bioinformatics. 2014 Jun 26;15:222. doi: 10.1186/1471-2105-15-222 (PMC4082322; doi:10.1186/1471-2105-15-222)
Supplement: Additional file 8 — List of AtVAD1 VASt domain closest structural analogs identified in the medium redundancy subset of the Molecular Modeling database using NCBI Vector Alignment Search Tool. Only structures that aligned over 100 residues or more were included in further analyses. [file 1471-2105-15-222-S8.txt]

PDB C D	Ali. Len.	SCORE	P-VAL	RMSD	%Id	Description
1EM2 A	153	13,3	10e-6.0	3.4	9.8	Star-Related Lipid Transport Domain Of Mln64
1XFS A	133	12,9	10e-7.2	3.1	16.5	Crystal Structure Of The Hypothetical Protein From Nitrosomonas Europaea, Nesg Target Ner5
2PCS A	136	12,8	10e-6.0	2.8	11.8	Crystal Structure Of Conserved Protein From Geobacillus Kaustophilus
3US7 A	145	12,8	10e-5.8	2.9	9.0	Crystal Structure Of Phytohormone Binding Protein From Medicago Truncatula In Complex With Gibberellic Acid (Ga3)
2FFS A	118	12,6	10e-7.6	3.2	3.4	Structure Of Pr10-Allergen-Like Protein Pa1206 From Pseudomonas Aeruginosa Pao1
2NN5 A	125	12,3	10e-5.4	2.8	6.4	Conserved Hypothetical Protein Ef_2215 From Enterococcus Faecalis
3P0L A	140	12,1	10e-4.9	3.0	7.9	Human Steroidogenic Acute Regulatory Proteinÿ
2D4R A	125	12	10e-5.9	2.7	12.0	Crystal Structure Of Ttha0849 From Thermus Thermophilus Hb8
3GOB A	128	11,9	0.0063	2.8	8.6	Crystal Structure Of Dicamba Monooxygenase With Non-Heme Cobalt And Dcsaÿ
3GOB A 2	127	11,9	10e-6.7	2.9	6.3	Crystal Structure Of Dicamba Monooxygenase With Non-Heme Cobalt And Dcsaÿ
3QSZ B	140	11,8	0.0001	3.2	9.3	Crystal Structure Of The Star-Related Lipid Transfer Protein (Fragment 25-204) From Xanthomonas Axonopodis At The Resolution 2.4a, Northeast Structural Genomics Consortium Target Xar342ÿ
2A1L A	143	11,7	10e-5.0	2.9	11.2	Rat Pitp-Beta Complexed To Phosphatidylcholineÿ
3UID A	142	11,6	0.0003	3.3	13.4	Crystal Structure Of Protein Ms6760 From Mycobacterium Smegmatisÿ
3OTL A	135	11,5	10e-5.1	2.6	9.6	Three-Dimensional Structure Of The Putative Uncharacterized Protein From Rhizobium Leguminosarum At The Resolution 1.9a, Northeast Structural Genomics Consortium Target Rlr261ÿ
3Q64 A	143	11,4	10e-4.8	2.9	9.8	X-Ray Crystal Structure Of Protein Mll3774 From Mesorhizobium Loti, Northeast Structural Genomics Consortium Target Mlr405ÿ
3KAZ C	142	11,2	10e-4.5	3.0	6.3	Crystal Structure Of Abscisic Acid Receptor Pyl2ÿ
3TL1 A	151	11	10e-4.9	3.2	9.9	Crystal Structure Of The Streptomyces Coelicolor Whie Orfvi Polyketide AromataseCYCLASEÿ
2E3M A	140	10,9	0.0003	3.4	7.9	Crystal Structure Of Cert Start Domain
3HWP A	140	10,8	0.0071	3.5	10.0	Crystal Structure And Computational Analyses Provide Insights Into The Catalytic Mechanism Of 2, 4- Diacetylphloroglucinol Hydrolase Phlg From Pseudomonas Fluorescensÿ
3OH8 A 1	72	10,7	10e-4.2	1.9	8.3	Crystal Structure Of The Nucleoside-Diphosphate Sugar Epimerase From Corynebacterium Glutamicum. Northeast Structural Genomics Consortium Target Cgr91ÿ
3IE5 B	138	10,7	0.0001	2.7	12.3	Crystal Structure Of Hyp-1 Protein From Hypericum Perforatum (St John's Wort) Involved In Hypericin Biosynthesisÿ
3RD6 A	125	10,6	10e-4.3	2.4	12.0	Crystal Structure Of Mll3558 Protein From Rhizobium Loti. Northeast Structural Genomics Consortium Target Id Mlr403ÿ
1T17 A	129	10,6	0.0005	2.9	10.9	Solution Structure Of The 18 Kda Protein Cc1736 From Caulobacter Crescentus: The Northeast Structural Genomics Consortium Target Ccr19
3GGN A	102	10,6	10e-4.2	2.9	6.9	Crystal Structure Of Dr_a0006 From Deinococcus Radiodurans. Northeast Structural Genomics Consortium Target Drr147dÿ
2IL5 A	131	10,5	10e-4.2	2.8	7.6	Hypothetical Protein Sa2116 From Staphylococcus Aureus
1IFV A	144	10,5	0.0009	3.1	8.3	Crystal Structure Of Pathogenesis-Related Protein Llpr10.1b From Yellow Lupine
1Z94 B	132	10,4	0.0003	3.0	12.9	Crystal Structure Of The Hypothetical Protein Cv1439 From Chromobacterium Violaceum. Northeast Structural Genomics Consortium Target Cvr12
4IGY A	124	10,4	0.0004	2.8	5.6	Crystal Structure Of Kirola (act D 11) - Triclinic Form
2X5F A 1	77	10,4	0.0054	2.7	3.9	Crystal Structure Of The Methicillin-Resistant Staphylococcus Aureus Sar2028, An Aspartate_tyrosine_phenylalanine Pyridoxal-5'-Phosphate Dependent Aminotransferaseÿ
4JHG A	142	10,3	0.0037	3.1	13.4	Crystal Structure Of Medicago Truncatula Nodulin 13 (mtn13) In Complex With Trans-zeatin
4HJH A 4	89	10,3	10e-5.5	2.3	11.2	Iodide Sad Phased Crystal Structure Of A Phosphoglucomutase From Brucella Melitensis Complexed With Glucose-6-Phosphate
2QPV A	129	10,3	10e-4.5	3.2	7.8	Crystal Structure Of Uncharacterized Protein Atu1531
2BK0 A	139	10,3	0.0018	3.4	8.6	Crystal Structure Of The Major Celery Allergen Api G 1
2DE6 B 3	111	10,2	0.0319	2.9	2.7	The Reduced Complex Between Oxygenase And Ferredoxin In Carbazole 1,9a-Dioxygenase
2VQ5 A	148	10,2	0.0007	3.1	6.1	X-Ray Structure Of Norcoclaurine Synthase From Thalictrum Flavum In Complex With Dopamine And Hydroxybenzaldehyde
1JSS A	153	10,2	0.0146	3.6	8.5	Crystal Structure Of The Mus Musculus Cholesterol-Regulated Start Protein 4 (Stard4).
3TFZ A	138	10	0.0033	2.5	8.0	Crystal Structure Of Zhui AromataseCYCLASE FROM STREPTOMCYES SP. R1128ÿ
1XN6 A	121	10	0.0004	2.9	9.1	Solution Structure Of Northeast Structural Genomics Target Protein Bcr68 Encoded In Gene Q816v6 Of B. Cereus
3P9V A	107	10	0.0047	3.1	3.7	High Resolution Crystal Structure Of Protein Maqu_3174 From Marinobacter Aquaeolei, Northeast Structural Genomics Consortium Target Mqr197ÿ
3ELI A	136	9,9	0.0051	3.4	9.6	Crystal Structure Of The Ahsa1 (Spo3351) Protein From Silicibacter Pomeroyi, Northeast Structural Genomics Consortium Target Sir160
3GEK A	58	9,9	0.0008	3.2	5.2	Crystal Structure Of Putative Thioesterase Yhda From Lactococcus Lactis. Northeast Structural Genomics Consortium Target Kr113ÿ
3W9K A	118	9,8	0.0069	3.0	5.9	Crystal Structure Of Thermoacidophile-specific Protein Stk_08120 Complexed With Myristic Acid
2ZYL A 1	138	9,8	0.0256	3.3	5.8	Crystal Structure Of 3-Ketosteroid-9-Alpha-Hydroxylase (Ksha) From M. Tuberculosisÿ
4FPW B	121	9,8	0.0057	2.6	9.1	Crystal Structure Of Calu16 From Micromonospora Echinospora. Northeast Structural Genomics Consortium Target Mir12
1YOC B	49	9,7	0.0081	2.5	4.1	Crystal Structure Of Genomics Apc5556
1WQA A 4	77	9,6	10e-5.1	2.3	3.9	Crystal Structure Of Pyrococcus Horikoshii PhosphomannomutasePHOSPHOGLUCOMUTASE COMPLEXED WITH MG2+ÿ
3N0Q A 1	103	9,6	0.0120	3.2	3.9	Crystal Structure Of A Putative Aromatic-Ring Hydroxylating Dioxygenase (Tm1040_3219) From Silicibacter Sp. Tm1040 At 1 Resolutionÿ
3OSM A	83	9,6	10e-4.2	2.4	7.2	Structure Of The Kinase Associated Domain-1 (Ka1) From Kcc4pÿ
3IJT B	135	9,6	0.0100	2.8	5.9	Structural Characterization Of Smu.440, A Hypothetical Protein From Streptococcus Mutansÿ
1ZXF A	110	9,6	0.0034	3.5	7.3	Solution Structure Of A Self-Sacrificing Resistance Protein, Calc From Micromonospora Echinospora
1VI8 B	58	9,6	0.0087	3.2	6.9	Crystal Structure Of A Putative Thioesterase
3Q63 F	130	9,4	0.0102	2.8	15.4	X-Ray Crystal Structure Of Protein Mll2253 From Mesorhizobium Loti, Northeast Structural Genomics Consortium Target Mlr404ÿ
3RGA A 2	41	9,3	0.0116	3.8	7.3	Crystal Structure Of Epoxide Hydrolase For Polyether Lasalocid A Biosynthesisÿ
3PMG A 4	97	9,3	0.0217	3.1	8.2	Structure Of Rabbit Muscle Phosphoglucomutase At 2.4 Angstroms Resolution. Use Of Freezing Point Depressant And Reduced Temperature To Enhance Diffractivity
3NI8 A	121	9,1	0.0211	3.3	8.3	Crystal Structure Of Pfc0360w, An Hsp90 Activator From Plasmodium Falciparumÿ
2VMQ A 3	62	9,1	0.0039	2.9	9.7	Structure Of N341absshmt Crystallized In The Presence Of L- Allo-Thrÿ
3ROB A	43	9,1	0.0371	2.9	7.0	The Crystal Structure Of A Conserved Protein From Planctomyces Limnophilus Dsm 3776ÿ
3NWZ A	56	9,1	0.0090	2.9	7.1	Crystal Structure Of Bh2602 Protein From Bacillus Halodurans With Coa, Northeast Structural Genomics Consortium Target Bhr199ÿ
3NWZ A 1	49	9,1	0.0029	2.8	8.2	Crystal Structure Of Bh2602 Protein From Bacillus Halodurans With Coa, Northeast Structural Genomics Consortium Target Bhr199ÿ
3I16 C 2	61	9	0.0081	2.9	4.9	Crystal Structure Of Carbon-Sulfur Lyase Involved In Aluminum Resistance (Yp_878183.1) From Clostridium Novyi Nt At 2.00 A Resolutionÿ
3KE7 A	42	9	0.0367	2.7	9.5	Crystal Structure Of Putative Ketosteroid Isomerase (Yp_001303366.1) From Parabacteroides Distasonis Atcc 8503 At 1.45 A Resolutionÿ
3NI8 A 1	87	8,9	0.0115	2.3	10.3	Crystal Structure Of Pfc0360w, An Hsp90 Activator From Plasmodium Falciparumÿ
3S4K B	55	8,9	0.0283	3.2	3.6	Structure Of A Putative Esterase Rv1847MT1895 FROM MYCOBACTERIUM Tuberculosisÿ
1QH4 A 2	78	8,8	0.0444	2.5	6.4	Crystal Structure Of Chicken Brain-Type Creatine Kinase At 1.41 Angstrom Resolution
3IF2 B 2	64	8,7	0.0088	2.6	7.8	Crystal Structure Of Putative Amino-Acid Aminotransferase (Yp_265399.1) From Psychrobacter Arcticum 273-4 At 2.50 A Resolutionÿ
1SH8 A	51	8,7	0.0423	2.6	3.9	Structural Genomics, 1.5a Crystal Structure Of A Hypothetical Protein Pa5026 From Pseudomonas Aeruginosa
2FPN A 1	92	8,6	0.0047	3.2	3.3	The Crystal Structure Of The Ywmb Protein From Bacillus Subtilis
3P51 A	136	8,6	0.0446	3.3	8.8	Three-Dimensional Structure Of Protein Q2y8n9_nitmu From Nitrosospira Multiformis, Northeast Structural Genomics Consortium Target Nmr118ÿ
3NQN A	94	8,5	0.0301	2.5	7.4	Crystal Structure Of A Protein With Unknown Function. (Dr_2006) From Deinococcus Radiodurans At 1.88 A Resolutionÿ
2F7L A 4	72	8,5	0.0006	2.1	1.4	Crystal Structure Of Sulfolobus Tokodaii PhosphomannomutasePHOSPHOGLUCOMUTASE
1TUO A 4	56	8,5	10e-4.5	1.7	5.4	Crystal Structure Of Putative Phosphomannomutase From Thermus Thermophilus Hb8
2EHB D	78	8,4	0.0037	2.7	5.1	The Structure Of The C-Terminal Domain Of The Protein Kinase Atsos2 Bound To The Calcium Sensor Atsos3
2JPI A	75	8,2	0.0038	2.3	6.7	Chemical Shift Assignments Of Pa4090 From Pseudomonas Aeruginosa
1Q9U A	76	8,1	0.0052	2.4	3.9	Crystal Structure Of Hypothetical Protein Apc35924 From Bacillus Stearothermophilus
4GWP F 1	71	8,1	0.0058	2.5	5.6	Structure Of The Mediator Head Module From S. Cerevisiae
3LMB A	47	8,1	0.0458	2.5	2.1	The Crystal Structure Of The Protein Olei01261 With Unknown Function From Chlorobaculum Tepidum Tlsÿ
3C6K D 1	80	8	0.0218	2.6	1.3	Crystal Structure Of Human Spermine Synthase In Complex With Spermidine And 5-Methylthioadenosine
3CWY A 1	43	7,8	0.0080	2.4	4.7	Structure Of Cagd From H. Pylori Pathogenicity Island Crystallized In The Presence Of Cu(Ii) Ionsÿ
1V5S A	74	7,8	0.0111	3.2	4.1	Solution Structure Of Kinase Associated Domain 1 Of Mouse MapMICROTUBULE AFFINITY-Regulating Kinase 3
1YC9 A 2	45	7,7	0.0116	3.0	6.7	The Crystal Structure Of The Outer Membrane Protein Vcec From The Bacterial Pathogen Vibrio Cholerae At 1.8 Resolution
3VN5 A 1	54	7,5	0.0241	2.3	11.1	Crystal Structure Of Aquifex Aeolicus Rnase H3
4EAI A	75	7,4	0.0309	2.7	10.7	Co-Crystal Structure Of An Ampk Core With Amp
3D7Q B	53	7,4	0.0252	2.2	7.5	Crystal Structure Of Xisi Protein-Like (Zp_00106052.1) From Nostoc Punctiforme Pcc 73102 At 2.30 A Resolution
1UL7 A	63	6,9	0.0161	2.4	7.9	Solution Structure Of Kinase Associated Domain 1 Of Mouse MapMICROTUBULE AFFINITY-Regulating Kinase 3
2PI4 A 4	58	6,8	0.0439	3.2	5.2	T7rnap Complexed With A Phi10 Protein And Initiating Gtps
1U4B A 3	58	6,7	0.0092	2.2	10.3	Extension Of An Adenine-8oxoguanine Mismatch
1QAX A 2	76	6,5	0.0239	3.0	5.3	Ternary Complex Of Pseudomonas Mevalonii Hmg-Coa Reductase With Hmg-Coa And Nad+
1IN0 A 1	41	6,3	0.0490	1.4	4.9	Yajq Protein (Hi1034)
4A47 B	34	6,1	0.0356	2.0	0.0	Crosstalk Between Cu(I) And Zn(Ii) Homeostasis
3ENC A	58	6,1	0.0446	2.2	12.1	Crystal Structure Of Pyrococcus Furiosus Pcc1 Dimer
4E9J A 2	51	6,1	0.0454	1.8	3.9	Crystal Structure Of The N-Terminal Domain Of The Secretin Xcpq From Pseudomonas Aeruginosa
1SB6 A	38	6	0.0481	2.2	0.0	Solution Structure Of A Cyanobacterial Copper Metallochaperone, Scatx1
