# Supplementary material for: Identification and phylogenetic analyses of VASt, an uncharacterized protein domain associated with lipid-binding domains in Eukaryotes
Source: BMC Bioinformatics. 2014 Jun 26;15:222. doi: 10.1186/1471-2105-15-222 (PMC4082322; doi:10.1186/1471-2105-15-222)
Supplement: Additional file 9 — Pairwise RMSD matrix used for the generation of the structure-based neighbor-joining tree of VASt domain analogs in phylip format. [file 1471-2105-15-222-S9.zip › 1866545001118858_add9.phy]

   59
VAD1        0.000  0.443  0.361  0.487  0.830  0.342  1.000  1.870  0.205  1.000  1.016  0.521  0.229  0.253  0.787  0.342  1.313  1.550  1.447  1.390  1.853  1.473  1.167  1.597  1.818  1.582  1.677  1.460  1.563  1.632  1.188  1.342  1.219  1.641  1.341  1.444  1.764  1.922  1.825  1.568  2.014  1.368  1.648  1.647  2.396  1.396  1.130  1.244  1.706  1.391  2.624  3.147  1.714  1.667  1.524  1.981  1.588  1.686  1.838
A9RSX7213   0.443  0.000  0.568  0.584  0.915  0.568  1.022  1.927  0.465  1.124  1.070  0.616  0.519  0.492  0.860  0.533  1.378  1.685  1.539  1.545  1.867  1.580  1.249  1.632  1.935  1.610  1.778  1.534  1.642  1.711  1.324  1.411  1.319  1.762  1.451  1.542  1.784  2.070  1.935  1.671  2.121  1.485  1.719  1.725  2.519  1.450  1.211  1.304  1.818  1.449  2.674  3.179  1.805  1.778  1.678  2.032  1.713  1.743  1.937
A9RSX7810   0.361  0.568  0.000  0.596  0.813  0.508  1.017  1.859  0.372  1.060  1.104  0.639  0.437  0.393  0.770  0.486  1.399  1.617  1.454  1.409  1.909  1.491  1.246  1.625  2.011  1.610  1.705  1.460  1.556  1.586  1.210  1.323  1.290  1.798  1.354  1.438  1.770  2.039  1.903  1.555  2.071  1.368  1.695  1.601  2.590  1.391  1.180  1.244  1.755  1.436  2.631  3.115  1.907  1.765  1.573  1.929  1.640  1.650  1.817
C2GR1236    0.487  0.584  0.596  0.000  0.881  0.587  1.051  1.904  0.530  1.122  1.139  0.635  0.513  0.481  0.848  0.489  1.429  1.638  1.520  1.494  1.825  1.604  1.275  1.708  1.868  1.689  1.778  1.564  1.722  1.783  1.290  1.437  1.312  1.757  1.476  1.597  1.797  2.016  1.942  1.606  2.199  1.485  1.781  1.686  2.439  1.444  1.238  1.333  1.902  1.506  2.787  3.218  1.778  1.635  1.615  2.052  1.765  1.864  1.937
C2GR1844    0.830  0.915  0.813  0.881  0.000  0.841  0.943  1.875  0.784  0.938  1.250  0.915  0.898  0.807  0.636  0.864  1.591  1.839  1.651  1.494  2.140  1.538  1.432  1.806  2.210  1.716  1.710  1.687  1.662  1.651  1.273  1.462  1.386  1.938  1.439  1.569  1.953  2.318  2.084  1.523  2.291  1.423  1.859  1.712  2.824  1.473  1.386  1.310  1.825  1.615  2.801  3.096  2.040  1.739  1.664  1.974  1.743  1.779  1.908
C2GR2238    0.342  0.568  0.508  0.587  0.841  0.000  1.034  1.972  0.427  1.011  1.070  0.511  0.384  0.337  0.843  0.549  1.395  1.732  1.546  1.539  1.930  1.562  1.268  1.729  1.842  1.661  1.742  1.558  1.695  1.757  1.239  1.443  1.247  1.726  1.439  1.549  1.851  1.992  1.935  1.677  2.177  1.509  1.664  1.758  2.421  1.479  1.226  1.327  1.804  1.449  2.787  3.186  1.768  1.626  1.587  2.026  1.721  1.850  1.915
C2GR2846    1.000  1.022  1.017  1.051  0.943  1.034  0.000  1.994  0.966  1.331  1.376  1.140  1.067  1.017  0.865  0.933  1.590  1.886  1.803  1.682  2.336  1.568  1.466  1.868  2.348  1.627  1.753  1.761  1.682  1.730  1.483  1.627  1.388  2.006  1.543  1.660  1.946  2.411  2.312  1.690  2.348  1.558  2.117  1.850  2.865  1.598  1.455  1.405  1.832  1.679  2.865  2.994  2.090  1.775  1.860  1.948  1.824  1.786  2.000
D0NKW7488   1.870  1.927  1.859  1.904  1.875  1.972  1.994  0.000  1.870  1.808  2.192  1.972  1.904  1.910  1.927  1.876  2.271  2.624  2.730  2.429  2.993  2.237  2.175  2.729  2.729  2.395  2.525  2.454  2.616  2.625  2.148  2.462  2.073  2.706  2.323  2.569  2.770  3.132  2.760  2.490  3.064  2.313  3.016  2.660  2.938  2.355  2.107  2.214  2.545  2.500  3.539  3.615  2.650  2.480  2.545  2.581  2.691  2.721  3.007
D0NKW7681   0.205  0.465  0.372  0.530  0.784  0.427  0.966  1.870  0.000  1.000  0.989  0.562  0.357  0.314  0.725  0.359  1.378  1.584  1.447  1.370  1.923  1.467  1.232  1.625  1.935  1.610  1.714  1.448  1.556  1.605  1.205  1.361  1.314  1.697  1.341  1.431  1.784  2.008  1.857  1.535  2.057  1.350  1.688  1.621  2.535  1.379  1.200  1.244  1.727  1.436  2.631  3.141  1.800  1.719  1.524  1.929  1.603  1.657  1.817
E7F9Y2      1.000  1.124  1.060  1.122  0.938  1.011  1.331  1.808  1.000  0.000  1.428  1.101  1.069  1.011  1.174  1.065  1.492  1.752  1.783  1.539  2.245  1.473  1.296  1.736  2.132  1.825  1.741  1.595  1.629  1.711  1.256  1.468  1.397  1.873  1.518  1.535  1.959  2.225  1.864  1.574  2.291  1.429  1.797  1.778  2.582  1.450  1.317  1.327  1.818  1.609  2.780  3.199  2.079  1.709  1.580  1.974  1.669  1.821  1.915
GRM1C       1.016  1.070  1.104  1.139  1.250  1.070  1.376  2.192  0.989  1.428  0.000  1.128  1.070  1.048  1.169  1.098  1.711  2.154  2.145  1.916  2.399  1.864  1.647  2.188  2.048  1.983  2.016  2.025  2.119  2.112  1.693  1.886  1.615  2.027  1.860  2.042  2.176  2.519  2.305  2.084  2.511  1.840  2.359  2.222  2.701  1.864  1.604  1.738  2.189  1.904  2.901  3.397  1.947  2.011  2.049  2.458  2.206  2.236  2.373
I7M7X51009  0.521  0.616  0.639  0.635  0.915  0.511  1.140  1.972  0.562  1.101  1.128  0.000  0.436  0.505  0.910  0.679  1.280  1.772  1.612  1.578  1.881  1.598  1.157  1.722  1.614  1.661  1.550  1.620  1.755  1.783  1.364  1.506  1.168  1.518  1.457  1.611  1.865  2.093  1.981  1.665  2.199  1.515  1.727  1.804  2.100  1.550  1.176  1.375  1.860  1.558  2.752  3.218  1.477  1.523  1.664  2.077  1.794  1.807  2.049
I7M7X51291  0.229  0.519  0.437  0.513  0.898  0.384  1.067  1.904  0.357  1.069  1.070  0.436  0.000  0.295  0.888  0.424  1.213  1.591  1.546  1.455  1.839  1.533  1.100  1.667  1.569  1.616  1.532  1.515  1.656  1.724  1.239  1.392  1.106  1.459  1.384  1.514  1.757  1.891  1.870  1.645  2.071  1.448  1.695  1.712  2.073  1.462  1.116  1.315  1.720  1.442  2.674  3.160  1.500  1.486  1.538  2.039  1.632  1.764  1.901
Q66VB0306   0.253  0.492  0.393  0.481  0.807  0.337  1.017  1.910  0.314  1.011  1.048  0.505  0.295  0.000  0.803  0.402  1.363  1.624  1.480  1.468  1.811  1.527  1.221  1.639  1.800  1.605  1.711  1.479  1.623  1.704  1.233  1.367  1.237  1.679  1.396  1.486  1.757  1.984  1.883  1.600  2.135  1.454  1.672  1.686  2.374  1.426  1.158  1.256  1.790  1.423  2.745  3.192  1.689  1.632  1.545  1.968  1.676  1.764  1.908
Q66VB0907   0.787  0.860  0.770  0.848  0.636  0.843  0.865  1.927  0.725  1.174  1.169  0.910  0.888  0.803  0.000  0.837  1.534  1.765  1.592  1.409  2.175  1.450  1.360  1.764  2.242  1.627  1.719  1.595  1.570  1.579  1.267  1.462  1.331  1.815  1.415  1.514  1.831  2.287  2.117  1.542  2.184  1.350  1.922  1.680  2.831  1.491  1.326  1.298  1.762  1.577  2.738  3.019  1.966  1.798  1.692  1.865  1.721  1.643  1.866
YSP2839     0.342  0.533  0.486  0.489  0.864  0.549  0.933  1.876  0.359  1.065  1.098  0.679  0.424  0.402  0.837  0.000  1.402  1.537  1.414  1.416  1.790  1.544  1.272  1.646  1.929  1.621  1.772  1.491  1.583  1.678  1.216  1.411  1.304  1.766  1.390  1.486  1.797  2.031  1.818  1.568  2.092  1.405  1.719  1.634  2.500  1.355  1.239  1.262  1.804  1.423  2.660  3.205  1.810  1.739  1.587  2.032  1.669  1.757  1.859
1em2        1.313  1.378  1.399  1.429  1.591  1.395  1.590  2.271  1.378  1.492  1.711  1.280  1.213  1.363  1.534  1.402  0.000  1.591  1.961  1.565  2.203  1.503  0.610  1.333  1.839  1.429  1.602  1.313  1.450  1.467  1.278  0.994  1.047  1.403  1.451  1.403  1.358  1.961  2.019  1.813  1.723  1.503  1.594  1.490  2.299  1.408  0.844  1.036  1.909  1.256  1.993  2.987  1.763  1.659  1.636  1.877  1.551  1.629  1.599
1xfsA       1.550  1.685  1.617  1.638  1.839  1.732  1.886  2.624  1.584  1.752  2.154  1.772  1.591  1.624  1.765  1.537  1.591  0.000  1.658  1.208  2.182  1.181  1.315  1.438  2.483  1.725  2.309  1.047  1.020  1.221  1.141  1.309  1.631  1.826  1.409  1.021  1.649  1.767  1.544  1.685  1.376  1.356  1.789  1.564  3.040  1.685  1.275  1.336  1.538  1.470  2.135  3.215  2.275  2.450  1.357  1.872  1.000  1.293  1.669
2pcs        1.447  1.539  1.454  1.520  1.651  1.546  1.803  2.730  1.447  1.783  2.145  1.612  1.546  1.480  1.592  1.414  1.961  1.658  0.000  1.618  2.028  1.816  1.704  1.597  2.934  1.921  2.211  1.553  1.417  1.441  1.408  1.566  1.895  2.033  1.691  1.500  2.155  2.395  1.822  1.533  2.000  1.658  1.938  1.625  3.599  1.526  1.717  1.513  2.084  1.599  2.560  3.414  2.618  2.441  1.979  2.112  1.794  1.793  1.944
3us7        1.390  1.545  1.409  1.494  1.494  1.539  1.682  2.429  1.370  1.539  1.916  1.578  1.455  1.468  1.409  1.416  1.565  1.208  1.618  0.000  2.245  1.214  1.201  1.507  2.532  1.818  2.091  1.253  1.132  1.105  1.045  1.299  1.643  1.682  0.922  1.111  1.784  2.124  1.779  0.922  1.652  0.610  1.789  1.033  3.058  1.227  1.338  1.240  1.699  1.532  2.149  3.013  2.273  2.214  1.427  1.786  1.390  1.257  1.542
2ffsA       1.853  1.867  1.909  1.825  2.140  1.930  2.336  2.993  1.923  2.245  2.399  1.881  1.839  1.811  2.175  1.790  2.203  2.182  2.028  2.245  0.000  2.510  2.014  1.902  2.524  2.210  2.510  2.280  2.273  2.322  2.084  1.923  1.979  2.650  2.336  2.133  2.119  2.605  2.140  2.238  2.298  2.308  1.961  2.273  3.154  2.028  1.944  1.867  2.524  1.874  2.709  4.098  2.392  2.818  2.217  3.021  2.360  2.407  2.599
2nn5        1.473  1.580  1.491  1.604  1.538  1.562  1.568  2.237  1.467  1.473  1.864  1.598  1.533  1.527  1.450  1.544  1.503  1.181  1.816  1.214  2.510  0.000  1.243  1.583  2.396  1.527  1.876  1.135  1.146  1.145  1.047  1.342  1.491  1.580  1.335  1.021  1.784  1.752  1.916  1.574  1.603  1.233  1.828  1.745  2.781  1.574  1.260  1.226  1.420  1.519  2.241  2.821  2.036  2.036  1.105  1.671  1.110  1.214  1.606
3p0lA       1.167  1.249  1.246  1.275  1.432  1.268  1.466  2.175  1.232  1.296  1.647  1.157  1.100  1.221  1.360  1.272  0.610  1.315  1.704  1.201  2.014  1.243  0.000  0.993  1.805  1.288  1.438  1.074  1.172  1.178  1.114  0.690  0.890  1.295  1.207  1.083  1.257  1.783  1.812  1.419  1.454  1.153  1.422  1.209  2.271  1.213  0.583  0.815  1.762  1.077  2.050  2.955  1.667  1.557  1.413  1.703  1.250  1.321  1.472
2d4rA       1.597  1.632  1.625  1.708  1.806  1.729  1.868  2.729  1.625  1.736  2.188  1.722  1.667  1.639  1.764  1.646  1.333  1.438  1.597  1.507  1.902  1.583  0.993  0.000  2.757  1.493  2.063  1.424  1.250  1.222  1.271  0.924  1.347  2.000  1.618  1.153  1.597  1.930  1.993  1.396  1.355  1.382  1.336  1.500  3.431  1.278  1.049  0.757  1.769  1.063  1.950  3.389  2.507  2.451  1.559  2.097  1.353  1.521  1.669
3gobA       1.818  1.935  2.011  1.868  2.210  1.842  2.348  2.729  1.935  2.132  2.048  1.614  1.569  1.800  2.242  1.929  1.839  2.483  2.934  2.532  2.524  2.396  1.805  2.757  0.000  2.158  1.922  2.276  2.801  2.882  2.290  2.513  1.599  1.431  2.226  2.729  2.615  3.031  2.312  2.768  3.007  2.479  2.953  2.771  0.725  2.562  1.754  2.280  3.154  2.474  3.667  4.173  0.629  1.249  2.636  2.703  2.926  2.957  3.239
3qszB       1.582  1.610  1.610  1.689  1.716  1.661  1.627  2.395  1.610  1.825  1.983  1.661  1.616  1.605  1.627  1.621  1.429  1.725  1.921  1.818  2.210  1.527  1.288  1.493  2.158  0.000  2.011  1.577  1.563  1.605  1.460  1.487  1.339  1.525  1.677  1.611  1.973  2.186  2.130  1.916  1.766  1.706  1.898  2.026  2.706  1.746  1.209  1.310  1.986  1.442  2.362  3.205  1.859  2.282  1.881  2.161  1.779  1.793  2.183
2a1l        1.677  1.778  1.705  1.778  1.710  1.742  1.753  2.525  1.714  1.741  2.016  1.550  1.532  1.711  1.719  1.772  1.602  2.309  2.211  2.091  2.510  1.876  1.438  2.063  1.922  2.011  0.000  2.074  1.927  1.789  1.784  1.677  1.312  1.487  2.134  1.993  2.324  2.953  2.623  1.987  2.426  1.951  2.320  2.137  2.171  1.775  1.613  1.619  2.280  1.987  2.660  3.128  1.662  1.502  2.336  2.555  2.294  2.243  2.070
3uidA       1.460  1.534  1.460  1.564  1.687  1.558  1.761  2.454  1.448  1.595  2.025  1.620  1.515  1.479  1.595  1.491  1.313  1.047  1.553  1.253  2.280  1.135  1.074  1.424  2.276  1.577  2.074  0.000  0.887  1.013  1.117  1.158  1.558  1.509  1.196  0.736  1.514  1.698  1.429  1.600  1.397  1.288  1.781  1.327  2.871  1.380  1.123  1.215  1.664  1.353  2.078  3.045  2.018  2.221  1.266  1.606  1.103  1.114  1.479
3otlA       1.563  1.642  1.556  1.722  1.662  1.695  1.682  2.616  1.556  1.629  2.119  1.755  1.656  1.623  1.570  1.583  1.450  1.020  1.417  1.132  2.273  1.146  1.172  1.250  2.801  1.563  1.927  0.887  0.000  0.649  1.046  1.132  1.536  1.788  1.291  0.632  1.642  1.992  1.550  1.404  1.248  1.152  1.711  1.298  3.417  1.331  1.232  1.146  1.448  1.351  1.858  3.007  2.417  2.430  1.406  1.808  0.956  1.000  1.401
3q64        1.632  1.711  1.586  1.783  1.651  1.757  1.730  2.625  1.605  1.711  2.112  1.783  1.724  1.704  1.579  1.678  1.467  1.221  1.441  1.105  2.322  1.145  1.178  1.222  2.882  1.605  1.789  1.013  0.649  0.000  1.033  1.079  1.539  1.816  1.289  0.667  1.689  2.054  1.796  1.263  1.184  1.092  1.656  1.211  3.533  1.237  1.237  1.059  1.531  1.368  1.645  2.941  2.487  2.513  1.455  1.862  1.132  1.043  1.352
3kazC       1.188  1.324  1.210  1.290  1.273  1.239  1.483  2.148  1.205  1.256  1.693  1.364  1.239  1.233  1.267  1.216  1.278  1.141  1.408  1.045  2.084  1.047  1.114  1.271  2.290  1.460  1.784  1.117  1.046  1.033  0.000  1.044  1.199  1.574  1.232  0.951  1.696  1.628  1.708  1.329  1.376  1.104  1.273  1.373  2.801  1.112  1.085  0.881  1.434  1.109  1.957  2.981  2.108  1.983  1.049  1.916  1.118  1.457  1.204
3tl1A       1.342  1.411  1.323  1.437  1.462  1.443  1.627  2.462  1.361  1.468  1.886  1.506  1.392  1.367  1.462  1.411  0.994  1.309  1.566  1.299  1.923  1.342  0.690  0.924  2.513  1.487  1.677  1.158  1.132  1.079  1.044  0.000  1.095  1.772  1.348  1.035  1.270  1.690  1.870  1.413  1.390  1.247  1.227  1.222  3.184  1.165  0.797  0.677  1.622  0.910  1.943  2.923  2.285  2.057  1.329  1.826  1.243  1.400  1.310
2e3m        1.219  1.319  1.290  1.312  1.386  1.247  1.388  2.073  1.314  1.397  1.615  1.168  1.106  1.237  1.331  1.304  1.047  1.631  1.895  1.643  1.979  1.491  0.890  1.347  1.599  1.339  1.312  1.558  1.536  1.539  1.199  1.095  0.000  1.397  1.488  1.458  1.561  1.992  2.097  1.697  1.688  1.546  1.531  1.621  1.983  1.485  0.769  0.952  1.727  1.032  2.369  3.077  1.515  1.426  1.671  1.981  1.618  1.793  1.979
3hwpA       1.641  1.762  1.798  1.757  1.938  1.726  2.006  2.706  1.697  1.873  2.027  1.518  1.459  1.679  1.815  1.766  1.403  1.826  2.033  1.682  2.650  1.580  1.295  2.000  1.431  1.525  1.487  1.509  1.788  1.816  1.574  1.772  1.397  0.000  1.634  1.764  2.203  2.302  2.338  1.897  2.050  1.632  2.438  1.948  1.746  1.746  1.477  1.702  2.210  1.910  2.546  3.327  1.207  1.417  1.874  2.174  1.949  1.957  2.197
3ie5B       1.341  1.451  1.354  1.476  1.439  1.439  1.543  2.323  1.341  1.518  1.860  1.457  1.384  1.396  1.415  1.390  1.451  1.409  1.691  0.922  2.336  1.335  1.207  1.618  2.226  1.677  2.134  1.196  1.291  1.289  1.232  1.348  1.488  1.634  0.000  1.257  1.736  2.178  1.727  1.181  1.681  0.920  1.961  1.078  2.774  1.366  1.226  1.305  1.727  1.506  2.270  3.051  2.091  2.159  1.671  1.594  1.529  1.214  1.789
3rd6A       1.444  1.542  1.438  1.597  1.569  1.549  1.660  2.569  1.431  1.535  2.042  1.611  1.514  1.486  1.514  1.486  1.403  1.021  1.500  1.111  2.133  1.021  1.083  1.153  2.729  1.611  1.993  0.736  0.632  0.667  0.951  1.035  1.458  1.764  1.257  0.000  1.542  1.636  1.667  1.396  1.191  1.181  1.484  1.299  3.417  1.264  1.153  1.063  1.259  1.222  1.858  3.118  2.361  2.389  1.049  1.840  0.779  0.971  1.331
1t17        1.764  1.784  1.770  1.797  1.953  1.851  1.946  2.770  1.784  1.959  2.176  1.865  1.757  1.757  1.831  1.797  1.358  1.649  2.155  1.784  2.119  1.784  1.257  1.597  2.615  1.973  2.324  1.514  1.642  1.689  1.696  1.270  1.561  2.203  1.736  1.542  0.000  1.977  2.074  2.034  1.851  1.872  1.961  1.743  3.264  1.777  1.250  1.412  1.972  1.466  2.284  3.230  2.453  2.372  1.643  2.115  1.632  1.643  1.866
3ggnA       1.922  2.070  2.039  2.016  2.318  1.992  2.411  3.132  2.008  2.225  2.519  2.093  1.891  1.984  2.287  2.031  1.961  1.767  2.395  2.124  2.605  1.752  1.783  1.930  3.031  2.186  2.953  1.698  1.992  2.054  1.628  1.690  1.992  2.302  2.178  1.636  1.977  0.000  2.302  2.527  1.791  2.295  1.773  2.473  3.806  2.240  1.806  1.915  1.713  1.558  2.481  3.713  2.868  3.039  1.132  2.775  1.442  2.023  1.845
2il5        1.825  1.935  1.903  1.942  2.084  1.935  2.312  2.760  1.857  1.864  2.305  1.981  1.870  1.883  2.117  1.818  2.019  1.544  1.822  1.779  2.140  1.916  1.812  1.993  2.312  2.130  2.623  1.429  1.550  1.796  1.708  1.870  2.097  2.338  1.727  1.667  2.074  2.302  0.000  2.065  1.851  1.883  2.320  1.948  3.000  1.948  1.747  1.909  2.231  1.838  2.426  3.649  2.325  2.799  1.965  2.416  1.801  1.850  2.246
1ifvA       1.568  1.671  1.555  1.606  1.523  1.677  1.690  2.490  1.535  1.574  2.084  1.665  1.645  1.600  1.542  1.568  1.813  1.685  1.533  0.922  2.238  1.574  1.419  1.396  2.768  1.916  1.987  1.600  1.404  1.263  1.329  1.413  1.697  1.897  1.181  1.396  2.034  2.527  2.065  0.000  1.908  0.768  1.859  1.072  3.303  1.013  1.548  1.206  1.979  1.626  2.333  3.181  2.471  2.103  1.783  1.968  1.779  1.657  1.866
1z94B       2.014  2.121  2.071  2.199  2.291  2.177  2.348  3.064  2.057  2.291  2.511  2.199  2.071  2.135  2.184  2.092  1.723  1.376  2.000  1.652  2.298  1.603  1.454  1.355  3.007  1.766  2.426  1.397  1.248  1.184  1.376  1.390  1.688  2.050  1.681  1.191  1.851  1.791  1.851  1.908  0.000  1.688  1.867  1.780  3.809  1.730  1.397  1.454  1.660  1.411  1.255  3.496  2.702  3.106  1.539  2.553  1.272  1.479  1.759
4jhg        1.368  1.485  1.368  1.485  1.423  1.509  1.558  2.313  1.350  1.429  1.840  1.515  1.448  1.454  1.350  1.405  1.503  1.356  1.658  0.610  2.308  1.233  1.153  1.382  2.479  1.706  1.951  1.288  1.152  1.092  1.104  1.247  1.546  1.632  0.920  1.181  1.872  2.295  1.883  0.768  1.688  0.000  1.828  0.987  3.000  1.110  1.264  1.135  1.755  1.603  2.156  2.987  2.239  2.080  1.552  1.781  1.485  1.286  1.620
2qpvA       1.648  1.719  1.695  1.781  1.859  1.664  2.117  3.016  1.688  1.797  2.359  1.727  1.695  1.672  1.922  1.719  1.594  1.789  1.938  1.789  1.961  1.828  1.422  1.336  2.953  1.898  2.320  1.781  1.711  1.656  1.273  1.227  1.531  2.438  1.961  1.484  1.961  1.773  2.320  1.859  1.867  1.828  0.000  1.961  3.648  1.719  1.453  1.133  1.906  1.258  2.375  3.789  2.711  2.672  1.547  2.570  1.617  1.906  1.797
2bk0A       1.647  1.725  1.601  1.686  1.712  1.758  1.850  2.660  1.621  1.778  2.222  1.804  1.712  1.686  1.680  1.634  1.490  1.564  1.625  1.033  2.273  1.745  1.209  1.500  2.771  2.026  2.137  1.327  1.298  1.211  1.373  1.222  1.621  1.948  1.078  1.299  1.743  2.473  1.948  1.072  1.780  0.987  1.961  0.000  3.431  1.078  1.333  1.301  2.042  1.627  2.191  3.176  2.660  2.288  1.874  1.804  1.743  1.529  1.683
2de6B       2.396  2.519  2.590  2.439  2.824  2.421  2.865  2.938  2.535  2.582  2.701  2.100  2.073  2.374  2.831  2.500  2.299  3.040  3.599  3.058  3.154  2.781  2.271  3.431  0.725  2.706  2.171  2.871  3.417  3.533  2.801  3.184  1.983  1.746  2.774  3.417  3.264  3.806  3.000  3.303  3.809  3.000  3.648  3.431  0.000  3.172  2.271  2.851  3.671  3.147  4.404  4.513  0.880  1.238  3.280  3.006  3.596  3.536  3.908
2vq5A       1.396  1.450  1.391  1.444  1.473  1.479  1.598  2.355  1.379  1.450  1.864  1.550  1.462  1.426  1.491  1.355  1.408  1.685  1.526  1.227  2.028  1.574  1.213  1.278  2.562  1.746  1.775  1.380  1.331  1.237  1.112  1.165  1.485  1.746  1.366  1.264  1.777  2.240  1.948  1.013  1.730  1.110  1.719  1.078  3.172  0.000  1.408  1.000  1.986  1.365  2.000  3.199  2.320  2.107  1.643  2.219  1.728  1.750  1.577
1jssA       1.130  1.211  1.180  1.238  1.386  1.226  1.455  2.107  1.200  1.317  1.604  1.176  1.116  1.158  1.326  1.239  0.844  1.275  1.717  1.338  1.944  1.260  0.583  1.049  1.754  1.209  1.613  1.123  1.232  1.237  1.085  0.797  0.769  1.477  1.226  1.153  1.250  1.806  1.747  1.548  1.397  1.264  1.453  1.333  2.271  1.408  0.000  0.827  1.727  1.051  2.106  2.994  1.678  1.663  1.455  1.677  1.287  1.314  1.676
3tfzA       1.244  1.304  1.244  1.333  1.310  1.327  1.405  2.214  1.244  1.327  1.738  1.375  1.315  1.256  1.298  1.262  1.036  1.336  1.513  1.240  1.867  1.226  0.815  0.757  2.280  1.310  1.619  1.215  1.146  1.059  0.881  0.677  0.952  1.702  1.305  1.063  1.412  1.915  1.909  1.206  1.454  1.135  1.133  1.301  2.851  1.000  0.827  0.000  1.692  0.942  2.021  3.032  2.030  1.887  1.350  1.781  1.353  1.486  1.444
1xn6        1.706  1.818  1.755  1.902  1.825  1.804  1.832  2.545  1.727  1.818  2.189  1.860  1.720  1.790  1.762  1.804  1.909  1.538  2.084  1.699  2.524  1.420  1.762  1.769  3.154  1.986  2.280  1.664  1.448  1.531  1.434  1.622  1.727  2.210  1.727  1.259  1.972  1.713  2.231  1.979  1.660  1.755  1.906  2.042  3.671  1.986  1.727  1.692  0.000  1.657  2.191  3.014  2.839  2.685  1.385  2.273  1.132  1.536  1.824
3p9vA       1.391  1.449  1.436  1.506  1.615  1.449  1.679  2.500  1.436  1.609  1.904  1.558  1.442  1.423  1.577  1.423  1.256  1.470  1.599  1.532  1.874  1.519  1.077  1.063  2.474  1.442  1.987  1.353  1.351  1.368  1.109  0.910  1.032  1.910  1.506  1.222  1.466  1.558  1.838  1.626  1.411  1.603  1.258  1.627  3.147  1.365  1.051  0.942  1.657  0.000  1.979  3.147  2.250  2.295  1.434  2.065  1.368  1.671  1.563
3eli        2.624  2.674  2.631  2.787  2.801  2.787  2.865  3.539  2.631  2.780  2.901  2.752  2.674  2.745  2.738  2.660  1.993  2.135  2.560  2.149  2.709  2.241  2.050  1.950  3.667  2.362  2.660  2.078  1.858  1.645  1.957  1.943  2.369  2.546  2.270  1.858  2.284  2.481  2.426  2.333  1.255  2.156  2.375  2.191  4.404  2.000  2.106  2.021  2.191  1.979  0.000  3.660  3.333  3.709  2.156  3.199  2.029  2.029  2.071
4fpwB       3.147  3.179  3.115  3.218  3.096  3.186  2.994  3.615  3.141  3.199  3.397  3.218  3.160  3.192  3.019  3.205  2.987  3.215  3.414  3.013  4.098  2.821  2.955  3.389  4.173  3.205  3.128  3.045  3.007  2.941  2.981  2.923  3.077  3.327  3.051  3.118  3.230  3.713  3.649  3.181  3.496  2.987  3.789  3.176  4.513  3.199  2.994  3.032  3.014  3.147  3.660  0.000  3.974  3.442  3.259  3.142  3.279  3.050  3.155
2zyl        1.714  1.805  1.907  1.778  2.040  1.768  2.090  2.650  1.800  2.079  1.947  1.477  1.500  1.689  1.966  1.810  1.763  2.275  2.618  2.273  2.392  2.036  1.667  2.507  0.629  1.859  1.662  2.018  2.417  2.487  2.108  2.285  1.515  1.207  2.091  2.361  2.453  2.868  2.325  2.471  2.702  2.239  2.711  2.660  0.880  2.320  1.678  2.030  2.839  2.250  3.333  3.974  0.000  1.164  2.357  2.568  2.662  2.543  2.972
3n0q        1.667  1.778  1.765  1.635  1.739  1.626  1.775  2.480  1.719  1.709  2.011  1.523  1.486  1.632  1.798  1.739  1.659  2.450  2.441  2.214  2.818  2.036  1.557  2.451  1.249  2.282  1.502  2.221  2.430  2.513  1.983  2.057  1.426  1.417  2.159  2.389  2.372  3.039  2.799  2.103  3.106  2.080  2.672  2.288  1.238  2.107  1.663  1.887  2.685  2.295  3.709  3.442  1.164  0.000  2.315  2.245  2.522  2.664  2.641
3ijtB       1.524  1.678  1.573  1.615  1.664  1.587  1.860  2.545  1.524  1.580  2.049  1.664  1.538  1.545  1.692  1.587  1.636  1.357  1.979  1.427  2.217  1.105  1.413  1.559  2.636  1.881  2.336  1.266  1.406  1.455  1.049  1.329  1.671  1.874  1.671  1.049  1.643  1.132  1.965  1.783  1.539  1.552  1.547  1.874  3.280  1.643  1.455  1.350  1.385  1.434  2.156  3.259  2.357  2.315  0.000  2.217  1.044  1.529  1.415
1zxf        1.981  2.032  1.929  2.052  1.974  2.026  1.948  2.581  1.929  1.974  2.458  2.077  2.039  1.968  1.865  2.032  1.877  1.872  2.112  1.786  3.021  1.671  1.703  2.097  2.703  2.161  2.555  1.606  1.808  1.862  1.916  1.826  1.981  2.174  1.594  1.840  2.115  2.775  2.416  1.968  2.553  1.781  2.570  1.804  3.006  2.219  1.677  1.781  2.273  2.065  3.199  3.142  2.568  2.245  2.217  0.000  2.037  1.793  2.218
3q63F       1.588  1.713  1.640  1.765  1.743  1.721  1.824  2.691  1.603  1.669  2.206  1.794  1.632  1.676  1.721  1.669  1.551  1.000  1.794  1.390  2.360  1.110  1.250  1.353  2.926  1.779  2.294  1.103  0.956  1.132  1.118  1.243  1.618  1.949  1.529  0.779  1.632  1.442  1.801  1.779  1.272  1.485  1.617  1.743  3.596  1.728  1.287  1.353  1.132  1.368  2.029  3.279  2.662  2.522  1.044  2.037  0.000  1.110  1.493
3ni8        1.686  1.743  1.650  1.864  1.779  1.850  1.786  2.721  1.657  1.821  2.236  1.807  1.764  1.764  1.643  1.757  1.629  1.293  1.793  1.257  2.407  1.214  1.321  1.521  2.957  1.793  2.243  1.114  1.000  1.043  1.457  1.400  1.793  1.957  1.214  0.971  1.643  2.023  1.850  1.657  1.479  1.286  1.906  1.529  3.536  1.750  1.314  1.486  1.536  1.671  2.029  3.050  2.543  2.664  1.529  1.793  1.110  0.000  1.700
3p51        1.838  1.937  1.817  1.937  1.908  1.915  2.000  3.007  1.817  1.915  2.373  2.049  1.901  1.908  1.866  1.859  1.599  1.669  1.944  1.542  2.599  1.606  1.472  1.669  3.239  2.183  2.070  1.479  1.401  1.352  1.204  1.310  1.979  2.197  1.789  1.331  1.866  1.845  2.246  1.866  1.759  1.620  1.797  1.683  3.908  1.577  1.676  1.444  1.824  1.563  2.071  3.155  2.972  2.641  1.415  2.218  1.493  1.700  0.000
      
