# Supplementary material for: Identification and phylogenetic analyses of VASt, an uncharacterized protein domain associated with lipid-binding domains in Eukaryotes
Source: BMC Bioinformatics. 2014 Jun 26;15:222. doi: 10.1186/1471-2105-15-222 (PMC4082322; doi:10.1186/1471-2105-15-222)
Supplement: Additional file 10 — Structure based neighbor-joining tree of VASt domain analogs in newick format. [file 1471-2105-15-222-S10.txt]

((((((((((((((4jhg:0.305,3us7:0.305):0.11054,1ifvA:0.41554):0.07527,3ie5B:0.49081):0.02913,2bk0A:0.51994):0.04712,2vq5A:0.56707):0.10334,((((((((((3rd6A:0.316,3otlA:0.316):0.01288,3q64:0.32888):0.09556,3uidA:0.42444):0.0497,3q63F:0.47414):0.04856,3kazC:0.5227):0.00943,1xfsA:0.53213):0.01908,3ni8:0.55122):0.00787,2nn5:0.55909):0.04062,3ijtB:0.59971):0.04157,(((((3tfzA:0.3385,3tl1A:0.3385):0.07562,((1jssA:0.2915,3p0lA:0.2915):0.05365,1em2:0.34515):0.06898):0.04621,2e3m:0.46034):0.03152,2d4rA:0.49185):0.02237,3p9vA:0.51422):0.12705):0.02913):0.07176,(((((Q66VB0907:0.318,C2GR1844:0.318):0.09927,(((((((((D0NKW7681:0.1025,VAD1:0.1025):0.03066,I7M7X51291:0.13316):0.00812,Q66VB0306:0.14128):0.04165,C2GR2238:0.18293):0.0143,YSP2839:0.19723):0.00895,A9RSX7810:0.20618):0.04607,A9RSX7213:0.25225):0.01067,C2GR1236:0.26292):0.01019,I7M7X51009:0.27311):0.14416):0.08026,C2GR2846:0.49754):0.03365,E7F9Y2:0.53119):0.02718,GRM1C:0.55836):0.1838):0.05071,3qszB:0.79288):0.11539,2a1l:0.90827):0.07296,1zxf:0.98123):0.07608,(((2zyl:0.3145,3gobA:0.3145):0.07933,2de6B:0.39383):0.21346,3n0q:0.60729):0.45002):0.01025,2ffsA:1.06756):0.07852,D0NKW7488:1.14608):0.45719,4fpwB:1.60327);
